# Supplementary material for: Dissecting the molecular control of immune cell accumulation in the inflamed joint
Source: JCI Insight. 2022 Apr 8;7(7):e151281. doi: 10.1172/jci.insight.151281 (PMC9057592; doi:10.1172/jci.insight.151281)
Supplement: Supplemental tables 1-7 [file jciinsight-7-151281-s087.xlsx]

## Sheet: Sup Tab 1  Significant Genes 
Supplemental Table 1: Genes differentially expressed between the joint migrated and the joint non-migrated cells.
SYMBOL	Joint_vs_Joint_node_FOLD	Joint_vs_Joint_node_P	Joint_vs_Joint_node_P.adj	Joint_vs_Joint_node_SIG_FLAG	Ear_vs_Joint_FOLD	Ear_vs_Joint_P	Ear_vs_Joint_P.adj	Ear_vs_Joint_SIG_FLAG	Ear_vs_Ear_node_FOLD	Ear_vs_Ear_node_P	Ear_vs_Ear_node_P.adj	Ear_vs_Ear_node_SIG_FLAG	Ear_node_vs_Joint_node_FOLD	Ear_node_vs_Joint_node_P	Ear_node_vs_Joint_node_P.adj	Ear_node_vs_Joint_node_SIG_FLAG	Ear_1	Ear_2	Ear_3	Joint_1	Joint_2	Joint_3	Ear_node_1	Ear_node_2	Ear_node_3	Joint_node_1	Joint_node_2	Joint_node_3	Joint_node_Mean	Joint_Mean	Ear_Mean	Ear_node_Mean	Global_Mean	ID	CHROMOSOME	START	STOP	Strand	biotype
0610009B22RIK	-1.1349059754	9.22752873092469E-08	5.30899860609359E-07	-1	0.0593032426	0.8341699434	0.9120697367	0	-0.557482	0.074332	0.14029	0	-0.4698069298	0.0148450177	0.1139460769	0	7.41459	6.18863	11.0537	9.02111	9.16832	7.14239	6.85628	8.18936	5.65576	5.30774	4.63984	4.50434	4.81731	8.44394	8.21897	6.90047	7.09517	ENSMUSG00000007777	11	51685386	51688874	-1	protein_coding
0610010F05RIK	-1.0888652802	3.50963577765109E-12	3.07456909832949E-11	-1	0.3089143621	0.0927403643	0.2359278017	0	-0.509811	0.00766404	0.0199926	0	-0.2761830108	0.0544456541	0.2502556635	0	7.34756	8.80193	8.87424	11.2835	10.7436	8.97661	6.69449	5.43352	7.25491	5.25205	6.97822	6.46979	6.23335	10.3346	8.34124	6.46097	7.84253	ENSMUSG00000042208	11	23564961	23633639	-1	protein_coding
0610040J01RIK	-3.9953993913	9.09359204806501E-29	2.21858600062484E-27	-1	1.096486827	0.0027133509	0.0170702373	0	-1.68927	0.00646615	0.017215	0	-0.4329049298	0.107313097	0.3662356585	0	1.29908	0.760341	1.9341	3.50115	3.1291	2.32598	0.896712	0.133984	0.455941	0.140867	0.331924	0.400222	0.291004	2.98541	1.33117	0.495546	1.27578	ENSMUSG00000060512	5	63812363	63899625	1	protein_coding
1110002J07RIK	-1.4669319971	6.98648465498754E-05	0.000272122	-1	-0.1446551943	0.6675723874	0.8135255745	0	-0.223262	0.615483	0.728474	0	-0.854815692	0.0016228156	0.0266338279	0	0.720518	0.580956	0.784321	0.537235	0.58135	0.775015	0.448585	0.738595	0.993825	0.194627	0.324419	0.31855	0.279199	0.6312	0.695265	0.727002	0.583166	ENSMUSG00000097134	10	66912489	66920258	-1	lincRNA
1110008F13RIK	-1.0212236897	1.29392549402037E-13	1.27134803979451E-12	-1	0.2841202739	0.0684621495	0.1906612659	0	-0.499969	0.00466705	0.0129069	0	-0.2505165028	0.064692725	0.2773366939	0	25.2218	27.0423	33.4389	35.2076	35.1914	34.2752	25.4384	24.7427	20.6956	22.6412	19.6352	18.6434	20.3066	34.8914	28.5677	23.6256	26.8478	ENSMUSG00000027637	2	156863128	156873563	1	protein_coding
1110032A03RIK	-1.1807310506	1.85684470583527E-09	1.27163218614606E-08	-1	-0.0155274538	0.9433130779	0.9703531328	0	-0.917647	1.86743e-06	1.01166e-05	0	-0.2900419731	0.0451684677	0.2238261715	0	16.5554	16.0258	20.7681	21.5611	17.2085	14.3555	12.1609	11.9962	10.0026	9.58811	9.48291	8.67585	9.24896	17.7084	17.7831	11.3866	14.0317	ENSMUSG00000037971	9	50762828	50775520	-1	protein_coding
1110032F04RIK	4.0152823618	1.47109312294808E-21	2.40118679763411E-20	1	-2.8827519885	8.83700140919476E-08	2.18789997421704E-06	-1	1.31378	0.00347361	0.00994264	0	-0.6917924761	0.0004603305	0.010556782	0	1.31457	1.77423	0.431515	0.0459987	0.130342	0.153743	3.68641	4.2494	3.82894	1.79534	2.46066	2.83348	2.36316	0.110028	1.17344	3.92158	1.89205	ENSMUSG00000046999	3	68869586	68872163	1	protein_coding
1200007C13RIK	-3.7494118138	7.15767442995397E-07	3.7253875660174E-06	-1	-0.056391961	0.9152912541	0.956781928	0	-5.05597	7.79373e-05	0.000321974	-1	NA	NA	NA	0	0.264782	0.0840366	0.30919	0.261599	0.148721	0.226685	0	0	0	0.0092703	0.0101246	0.0278956	0.0157635	0.212335	0.219336	0	0.111859	ENSMUSG00000087684	2	167827693	167833646	-1	lincRNA
1300002E11RIK	1.402900699	6.11874029596142E-12	5.26412804468762E-11	1	-0.5458016823	0.0145228441	0.0616939176	0	0.683804	0.0018149	0.00556623	0	0.1159664522	0.4856601151	0.7623092228	0	9.04317	8.78787	8.81834	4.60411	5.52158	5.93987	20.8499	17.9759	19.3547	25.005	17.025	15.3743	19.1348	5.35519	8.88313	19.3935	13.1916	ENSMUSG00000097290	16	21794318	21809040	1	lincRNA
1500009L16RIK	4.2864957718	4.74013991398309E-45	2.23709349096198E-43	1	-1.5648171112	0.0002752494	0.0026485092	0	2.58164	2.63598e-18	4.6453e-17	1	-0.0510913037	0.7542506916	0.9073314257	0	1.17636	1.69111	0.891279	0.277118	0.428579	0.403802	9.39975	9.22916	9.2058	11.1651	7.93773	8.76437	9.28907	0.369833	1.25292	9.27824	5.04751	ENSMUSG00000087651	10	83722865	83762761	1	protein_coding
1520401A03RIK	1.1318193925	0.4157979213	0.5552143838	0	-3.4887888754	1.39776738682924E-07	3.29869660514885E-06	-1	-1.93935	0.0208887	0.0482544	0	NA	NA	NA	0	0.567752	0.35867	0.151152	0	0.0134546	0	0.0682577	0.18885	0.0216083	0.0682345	0.0238232	0.00599238	0.0326834	0.00448487	0.359191	0.0929053	0.122316	ENSMUSG00000043747	17	23704488	23722783	-1	protein_coding
1600002D24RIK	-3.5191784289	0.0117090006	0.0287096766	0	-3.2601460158	0.00000006	1.53391595171258E-06	-1	-6.4495	5.3e-08	3.57814e-07	-1	NA	NA	NA	0	1.02094	3.27227	0.246589	0.013089	0.0463866	0.0729169	0	0	0	0	0	0	0	0.0441308	1.51327	0	0.389349	ENSMUSG00000086899	16	95831123	95929077	-1	lincRNA
1600012H06RIK	-1.2021847339	2.26672230938849E-10	1.69331435314714E-09	-1	-0.3508117938	0.0951744411	0.2401102381	0	-1.16215	1.86669e-06	1.01152e-05	-1	-0.3725163597	0.0426755683	0.2171533266	0	18.1187	17.7635	21.3325	18.7645	14.7502	12.4592	8.45112	12.6265	12.5998	8.22672	8.40534	8.89466	8.50891	15.3246	19.0716	11.2258	13.5327	ENSMUSG00000050088	17	14943184	14959570	1	protein_coding
1600012P17RIK	3.2844036732	0.0001449661	0.0005361674	1	NA	NA	NA	0	2.77916	0.0286304	0.0631823	0	0.3063451781	0.2523223002	0.5606118522	0	0	0.0208267	0	0	0	0.0428079	0.0383124	0.256153	0.0909061	0.217042	0.2457	0.355429	0.272724	0.0142693	0.00694223	0.128457	0.105598	ENSMUSG00000047661	1	158967701	158980463	-1	lincRNA
1600014C10RIK	-0.6096777005	0.0009934733	0.0030982646	0	-0.4247999598	0.0370998996	0.1235137901	0	-1.11721	3e-08	2.09691e-07	-1	0.0379234905	0.8000403134	0.9283336982	0	35.0111	54.2063	55.9478	32.7825	33.7699	34.997	26.307	25.6608	22.4245	34.4507	27.3604	21.2896	27.7002	33.8498	48.3884	24.7974	33.684	ENSMUSG00000054676	7	38183217	38197568	1	protein_coding
1700001O22RIK	3.4347581347	8.45711890948644E-10	0.000000006	1	-1.1052348391	0.0657701364	0.1852166341	0	2.17533	1.34118e-05	6.37878e-05	1	-0.1100663729	0.6774350654	0.8696579688	0	0.380268	0.500317	0.396555	0.16131	0.29435	0.0838828	2.39891	1.67546	1.98262	2.25367	2.67803	1.00454	1.97875	0.179848	0.425713	2.019	1.15083	ENSMUSG00000044320	2	30794769	30803661	-1	protein_coding
1700012B07RIK	1.5140808754	3.23665851685189E-05	0.0001328761	1	-1.0931881022	0.0644282716	0.1825039127	0	-0.270116	0.706438	0.801681	0	0.2561060771	0.3179017208	0.6255438695	0	4.26432	3.55173	0.371733	0.642385	0.757366	1.21664	3.3221	3.10596	1.68665	4.19165	2.73024	3.21995	3.38061	0.87213	2.72926	2.7049	2.42173	ENSMUSG00000020617	11	109787651	109828046	-1	protein_coding
1700012B09RIK	-3.724278768	0.0003254066	0.0011257983	0	-3.5743675926	3.67922719978087E-17	4.27303217147884E-15	-1	-5.67447	3.23459e-17	5.25278e-16	-1	NA	NA	NA	0	10.9821	7.03599	7.59136	0.492159	0.787245	0.319999	0.25183	0	0.258748	0	0.410588	0.0876031	0.166064	0.533134	8.53648	0.170193	2.35147	ENSMUSG00000031927	9	14756587	14771030	-1	protein_coding
1700016F12RIK	3.4640397238	0.0001668532	0.0006096772	1	NA	NA	NA	0	3.82699	0.000790697	0.00263978	0	-0.1408258349	0.6086116758	0.8343146978	0	0	0	0.0849832	0	0	0.145955	1.43257	0.617249	1.29131	0.550015	1.19911	1.02214	0.923755	0.0486517	0.0283277	1.11371	0.528611	ENSMUSG00000104955	5	96849505	96852938	1	lincRNA
1700017B05RIK	-0.8758801541	1.55911309339363E-07	8.76872616702043E-07	0	-2.1508755288	2.05499798362342E-11	0.000000001	-1	-3.39907	3.34784e-25	9.56678e-24	-1	0.2356987667	0.1186965742	0.3866974884	0	131.546	198.528	69.3182	26.7371	30.5606	25.1428	16.3277	11.7502	11.8096	18.9438	14.7921	16.8627	16.8662	27.4802	133.131	13.2958	47.6932	ENSMUSG00000032300	9	57253117	57262612	-1	protein_coding
1700020L24RIK	-1.6864240471	1.54839525955385E-06	7.69221122148073E-06	-1	1.561334445	0.0003435518	0.0031590613	0	-0.942922	0.144164	0.239356	0	0.5526880357	0.0437426272	0.2202943472	0	1.05229	2.11443	0.945872	2.60413	4.73471	5.76959	0.581156	1.39873	0.831025	2.03274	1.93813	1.62367	1.86485	4.36948	1.37086	0.93697	2.13554	ENSMUSG00000035085	11	83437677	83441233	1	protein_coding
1700021F05RIK	-1.0467359756	5.82005265623559E-09	3.77688455130352E-08	-1	-0.0734961344	0.7230793269	0.848314506	0	-0.640683	0.00226169	0.00678146	0	-0.4710064686	0.0021649983	0.0323337959	0	11.604	12.8838	15.9175	13.6472	13.4632	11.2685	9.98994	11.2076	10.252	7.89985	7.4825	7.65042	7.67759	12.793	13.4684	10.4832	11.1055	ENSMUSG00000019797	10	43525133	43540994	-1	protein_coding
1700029I15RIK	1.3621763709	1.13330509066078E-05	4.98684553744908E-05	1	-0.1123366563	0.7854086386	0.8845328575	0	1.17137	0.00606166	0.0162658	0	0.0187149448	0.9350435894	0.9787186615	0	0.90454	0.751069	1.0182	0.829213	0.60239	0.827327	2.59986	3.43543	3.78754	2.13032	3.19347	2.53775	2.62051	0.752977	0.89127	3.27428	1.88476	ENSMUSG00000044916	2	92382538	92385708	1	protein_coding
1700029J07RIK	1.8771282646	1.91304237849881E-08	0.000000118	1	-0.3345501856	0.5164503169	0.7047452413	0	0.864998	0.118932	0.205459	0	0.4320060428	0.0670950404	0.2829931367	0	0.368806	0.498665	0.142298	0.205445	0.193495	0.230234	0.653972	0.757101	0.407854	1.2214	0.825439	0.928687	0.991842	0.209725	0.33659	0.606309	0.536116	ENSMUSG00000071103	8	45953606	45975252	-1	protein_coding
1700040D17RIK	3.4570990081	2.08611944865748E-06	1.02333156596444E-05	1	-0.8200043653	0.237795025	0.4392581171	0	1.00963	0.240415	0.36064	0	0.4952658453	0.0706856146	0.2917197511	0	0.390386	0.0580639	0.149985	0.104679	0.0309708	0.0874876	0.634853	0.358906	0.606286	2.29293	0.632353	0.810147	1.24514	0.0743791	0.199478	0.533348	0.513087	ENSMUSG00000097515	3	94409395	94412919	-1	lincRNA
1700047I17RIK2	1.7016192796	7.67689929397469E-09	4.92360533666196E-08	1	-0.9400681077	0.0038861044	0.0226213299	0	1.09362	0.000117858	0.000471911	1	-0.344379749	0.0892239857	0.3307325184	0	71.4219	74.8486	44.7808	34.5678	29.3102	22.9478	104.779	125.949	140.314	76.5298	115.863	118.97	103.788	28.9419	63.6838	123.681	80.0235	ENSMUSG00000094103	12	55199533	55214076	1	protein_coding
1700047M11RIK	-9.6111278586	1.84199002272592E-28	4.40071288520755E-27	-1	4.4140920302	6.96703358025672E-22	1.37638417008721E-19	1	-4.88857	0.000143435	0.000563418	-1	NA	NA	NA	0	0.171926	0.118186	0.224256	5.09619	7.16674	16.2318	0	0	0	0.0400114	0	0	0.0133371	9.49824	0.171456	0	2.42076	ENSMUSG00000100147	1	182287990	182303325	1	lincRNA
1700096K18RIK	-0.6125608852	0.0302943431	0.0662465833	0	-0.8650188134	0.0015995904	0.0112117595	0	-1.94719	3.81654e-10	3.33589e-09	-1	0.3106832437	0.1964048416	0.4987440092	0	3.21473	3.51675	3.23103	2.11766	1.87725	1.31298	1.2336	1.11455	0.782705	1.60585	1.449	1.283	1.44595	1.7693	3.32084	1.04362	1.89493	ENSMUSG00000101856	5	25530013	25531466	1	lincRNA
1700112E06RIK	-3.7504757578	7.18763670203123E-41	2.87892975451272E-39	-1	0.1344457497	0.6271125223	0.7878684367	0	-2.78543	1.65491e-13	1.98254e-12	-1	-0.5090405922	0.059527016	0.2652734145	0	4.86253	8.30417	9.39667	6.70489	9.10064	7.20906	1.1854	1.22185	1.52578	0.642069	0.906066	0.660613	0.736249	7.67153	7.52112	1.31101	4.30998	ENSMUSG00000063458	14	22019712	23056085	1	protein_coding
1810006J02RIK	1.6078578215	0.0002944645	0.0010277029	0	0.5324784931	0.2800126308	0.4874240089	0	2.21048	4.6817e-09	3.6e-08	1	-0.0136147103	0.9534890928	0.985056914	0	1.09898	2.52974	1.80462	1.03709	2.71852	3.72607	11.7087	9.25642	12.4649	15.3597	11.0851	7.81927	11.4214	2.49389	1.81111	11.1433	6.71743	ENSMUSG00000100182	1	98131456	98144655	1	lincRNA
1810011H11RIK	-4.6825638017	1.39162562368714E-31	3.86150960712512E-30	-1	2.074220253	1.24379828625685E-07	2.97564376523595E-06	1	-2.89913	9.25294e-05	0.000378778	-1	0.155008908	0.5283943317	0.7873802653	0	0.284784	0.99538	0.859708	2.52514	3.64112	4.38916	0.0675417	0.113606	0.128552	0.113056	0.123425	0.243181	0.159887	3.51847	0.713291	0.103233	1.12372	ENSMUSG00000041707	14	32785963	32817968	1	protein_coding
1810011O10RIK	-5.0860379877	1.37930111759152E-19	1.99916199114225E-18	-1	2.9823772672	1.77735262504129E-11	8.55764028986591E-10	1	0.585984	0.574803	0.694753	0	-0.3611273088	0.0728994101	0.2967605362	0	0.170488	0.176227	0.355539	2.68144	2.5788	1.48629	1.21305	0	0.256212	0.0129111	0.0422936	0.181376	0.0788602	2.24884	0.234085	0.489754	0.762886	ENSMUSG00000056313	8	24437180	24438984	-1	protein_coding
1810043G02RIK	-0.9245266423	1.30459493048884E-06	6.54314587197048E-06	0	-0.392556135	0.0507475327	0.1547787633	0	-1.73772	4.54107e-21	9.81716e-20	-1	0.3495963095	0.024980389	0.156061056	0	9.0966	10.25	11.6959	10.1992	9.21091	6.92125	4.05427	4.10207	3.83259	4.88275	7.15299	5.54481	5.86018	8.77712	10.3475	3.99631	7.24528	ENSMUSG00000020284	10	77978524	77986905	1	protein_coding
1810055G02RIK	-1.7434849857	5.68335829349134E-16	6.60744194131243E-15	-1	0.1694526085	0.3233738834	0.5340653598	0	-1.51906	1.03189e-14	1.36153e-13	-1	-0.0722170665	0.7172478264	0.8900475544	0	9.36477	10.1817	8.7082	9.58159	10.9229	11.4072	4.58377	3.74098	3.69503	3.26933	3.58344	4.9515	3.93476	10.6372	9.41822	4.00659	6.9992	ENSMUSG00000035372	19	3708333	3717881	1	protein_coding
1810058I24RIK	-0.1420738738	0.360400026	0.5001731243	0	-0.7263451569	0.0005516482	0.004712989	0	-1.00396	1.20219e-07	7.74591e-07	-1	0.0876491375	0.3798810968	0.6810232026	0	91.7551	132.713	86.3889	67.6654	68.2074	55.8913	55.6696	63.4196	59.3687	72.498	70.4365	65.308	69.4142	63.9214	103.619	59.486	74.1101	ENSMUSG00000073155	6	35252654	35263496	1	lincRNA
2010005H15RIK	-2.123918857	0.0024773524	0.007164227	0	-3.349706488	3.62636310307732E-12	2.00843919492112E-10	-1	-4.10291	7.32552e-20	1.45031e-18	-1	-0.7712189321	0.0043703853	0.0517186193	0	24.1111	44.2125	17.5895	0.748221	1.89387	4.30751	1.00662	2.21615	2.24983	0.206906	0.514654	0.477712	0.399757	2.31653	28.6377	1.8242	8.29455	ENSMUSG00000095620	16	36221468	36257444	1	protein_coding
2010013B24RIK	-2.476248764	0.0001230236	0.0004612335	-1	0.2581132809	0.676944689	0.8196812907	0	-2.79146	0.0165802	0.039424	0	NA	NA	NA	0	0.398028	1.58472	0.214656	0.555255	0.614244	1.52649	0.226535	0	0	0.214737	0.156111	0.180006	0.183618	0.898663	0.732468	0.0755117	0.472565	ENSMUSG00000087277	6	145303152	145308951	1	lincRNA
2010107G23RIK	3.5324084289	1.90121255030117E-07	1.05841977872822E-06	1	-1.2364748938	0.069145141	0.1919762835	0	1.10332	0.16749	0.269951	0	0.2383043663	0.3873204454	0.6877352028	0	0.349512	0.538908	0.0894551	0.0495272	0.208021	0.0261616	1.04058	0.290115	0.587567	1.54573	1.02897	0.683583	1.08609	0.0945699	0.325958	0.639421	0.536511	ENSMUSG00000020083	10	62107655	62143920	-1	protein_coding
2010111I01RIK	-1.3115445498	3.21993878184883E-10	2.36700957819216E-09	-1	0.0540572777	0.8449965545	0.9180936114	0	-1.58569	2.37363e-09	1.9e-08	-1	0.2775227505	0.0822604811	0.3157973937	0	16.9237	10.7123	11.0397	15.8869	13.6374	10.627	6.17584	5.47452	4.52142	7.93939	6.67221	6.28782	6.96647	13.3838	12.8919	5.39059	9.65818	ENSMUSG00000021458	13	63014934	63326096	1	protein_coding
2010300C02RIK	1.3988663104	0.0043592585	0.0119166864	0	0.3454743365	0.5288585377	0.7133968857	0	1.97196	6.3923e-05	0.000268256	1	-0.1334920445	0.6045010874	0.8318217723	0	0.280958	0.182427	0.140412	0.175182	0.185444	0.516822	1.11234	0.883532	1.05249	1.42996	1.20393	0.568455	1.06745	0.292483	0.201266	1.01612	0.644329	ENSMUSG00000026090	1	37611677	37720085	-1	protein_coding
2010300F17RIK	1.8492907747	4.71197969147109E-05	0.0001882095	1	-0.6050842765	0.2750980119	0.4822267839	0	-0.154496	0.789749	0.862678	0	0.8781518597	0.0005568217	0.0121773863	0	1.09725	1.21925	0.407453	0.15944	0.33765	0.657649	1.91215	1.20727	2.07069	3.42435	2.51999	2.41486	2.7864	0.384913	0.907984	1.73004	1.45233	ENSMUSG00000097289	11	96712982	96747436	-1	lincRNA
2200002D01RIK	4.2230475221	4.02152667148961E-25	8.09613468278648E-24	1	-0.6433746703	0.1618080545	0.3425461499	0	4.02045	3.34644e-34	1.47307e-32	1	-0.3927100665	0.1028591845	0.3572534679	0	3.29256	4.11425	5.05795	4.90773	5.92065	4.06036	22.0814	25.2496	30.6502	9.38637	23.5287	21.256	18.057	4.96291	4.15492	25.9937	13.2921	ENSMUSG00000030587	7	29246561	29248466	-1	protein_coding
2210408I21RIK	-1.4613396105	1.59049376550208E-05	6.81754362800642E-05	-1	1.1306690376	0.0046976112	0.0262220573	0	-0.232837	0.670719	0.774618	0	-0.0193628276	0.9431789296	0.9815189689	0	0.180695	0.142166	0.104293	0.385728	0.245545	0.367523	0.151262	0.156708	0.124215	0.155124	0.121801	0.160382	0.145769	0.332932	0.142385	0.144062	0.191287	ENSMUSG00000071252	13	77135540	77613291	1	protein_coding
2310022A10RIK	-1.0468759141	1.82320791608715E-07	1.01769998825505E-06	-1	-0.1589397899	0.5185534393	0.706307453	0	-1.36237	4.30579e-11	4.10708e-10	-1	0.1146533379	0.3211778243	0.6285093794	0	37.8702	34.7794	54.4242	34.5483	29.3962	22.3805	14.4809	11.5898	13.5399	12.8964	15.373	12.5197	13.5964	28.775	42.3579	13.2035	24.4832	ENSMUSG00000049643	7	27553233	27582099	1	protein_coding
2310022B05RIK	-1.2362578764	8.79298290812157E-08	5.0678475815052E-07	-1	0.3729905398	0.1331769727	0.3016988211	0	-1.11381	1.97652e-08	1.41154e-07	-1	0.2103636621	0.1510048889	0.4419998912	0	5.86734	6.62475	7.56916	10.7633	9.26066	6.29535	3.38216	3.63528	4.27606	4.54844	4.79826	4.54071	4.62914	8.7731	6.68708	3.7645	5.96346	ENSMUSG00000031983	8	124635756	124663369	-1	protein_coding
2310031A07RIK	0.6934383154	0.1022722397	0.1841476	0	-2.1685961824	0.000000708	1.43412476021107E-05	-1	-1.72676	0.000532636	0.00184214	0	0.014235913	0.9580382565	0.9863645486	0	23.7427	22.9836	16.9107	11.5352	8.53505	10.8428	8.70649	7.79256	7.65231	8.84358	7.99346	9.43974	8.75893	10.3043	21.2123	8.05045	12.0815	ENSMUSG00000097457	11	46440362	46447248	-1	lincRNA
2310040G24RIK	-2.6577344748	7.20192242206506E-12	6.17066500381624E-11	-1	0.5033371293	0.3827670296	0.5906930115	0	-1.4092	0.0854635	0.157211	0	-0.2358537347	0.3861546672	0.6868465913	0	0.531921	0.557028	4.63835	2.7763	2.84125	2.80074	0.504531	0.986159	0.690776	0.68373	0.306171	0.550124	0.513342	2.8061	1.9091	0.727155	1.48892	ENSMUSG00000101655	6	86483376	86488227	-1	lincRNA
2310057J18RIK	NA	NA	NA	0	-2.0984672501	0.0027822071	0.0173722496	0	9.12267	7.4288e-21	1.58448e-19	1	-0.4601888564	0.0155570953	0.1173754612	0	0.130071	0.240222	0.142297	0	0	0	622.411	34.6585	235.355	0	0	0	0	0	0.170863	297.475	74.4114	ENSMUSG00000015519	10	28972288	28986303	-1	protein_coding
2310069B03RIK	0.6108921726	0.6412466873	0.7558499644	0	-2.6409628052	0.0001198521	0.0013047862	0	-4.88088	0.000181037	0.000695835	-1	NA	NA	NA	0	0.252862	0.703794	0.121419	0.0212963	0.0251863	0	0	0	0	0.0409333	0.0446765	0.0127396	0.0327831	0.0154942	0.359358	0	0.101909	ENSMUSG00000100291	6	82877864	82881853	-1	lincRNA
2410004P03RIK	-3.0281159206	1.56274526552542E-11	1.30357067042071E-10	-1	1.3030406814	0.0036731509	0.0216893518	0	-1.97305	0.000126872	0.000505364	-1	0.2019084707	0.4632863383	0.7458486441	0	0.370891	0.843258	1.06099	3.76183	3.25013	1.08682	0.23713	0.280553	0.205302	0.582985	0.468086	0.377578	0.476216	2.69959	0.75838	0.240995	1.0438	ENSMUSG00000071398	12	17003319	17011727	-1	protein_coding
2510002D24RIK	1.4546145986	2.02603760023672E-14	2.09998523722106E-13	1	-0.1725637624	0.4384148761	0.6413729499	0	1.23253	5e-09	3.85456e-08	1	0.0114072746	0.9403355359	0.9805549495	0	5.30971	7.56354	5.28156	5.72699	5.83721	5.59695	16.1004	21.8494	16.9642	27.4501	18.4852	18.8769	21.6041	5.72038	6.0516	18.3047	12.9202	ENSMUSG00000071632	16	18836578	18840160	1	protein_coding
2610001J05RIK	-1.0421002117	2.90868323033775E-10	2.14711164993297E-09	-1	0.180425462	0.4188255184	0.6239665529	0	-0.776042	0.000768237	0.00256894	0	-0.1032782241	0.4748971094	0.7543108388	0	35.5403	33.1787	45.8151	44.1885	39.0563	33.7432	23.6877	25.9441	32.23	22.0043	24.465	22.6337	23.0343	38.996	38.178	27.2873	31.8739	ENSMUSG00000052419	6	13867735	13871518	-1	protein_coding
2610021A01RIK	1.0866761766	1.20284897142178E-10	9.20053625400696E-10	1	-0.0591868737	0.8063002197	0.8956139062	0	1.02483	1.23085e-05	5.89195e-05	1	-0.0350891523	0.7923178947	0.9243083817	0	1.70455	2.10111	3.14663	2.2941	2.54749	2.58375	6.24334	7.35315	6.29046	8.28202	7.09383	5.74504	7.0403	2.47511	2.31743	6.62898	4.61546	ENSMUSG00000091474	7	41599230	41628533	1	protein_coding
2610035D17RIK	1.9547458656	2.94277436560596E-12	2.59575014991462E-11	1	-0.1715824981	0.5633722914	0.7393947825	0	1.2663	4.1499e-05	0.000180524	1	0.3871001796	0.0760428433	0.3036610185	0	1.87202	1.44223	1.54009	1.2437	1.44457	1.56693	3.54668	5.16888	5.51574	9.35548	5.65932	5.42581	6.81354	1.4184	1.61811	4.74377	3.64845	ENSMUSG00000087259	11	113043895	113201838	-1	lincRNA
2610318N02RIK	1.3482780401	5.71831234233487E-06	2.63555036134309E-05	1	0.1814476868	0.6324453948	0.7906805259	0	1.71241	1.59322e-06	8.73864e-06	1	-0.175106731	0.4090608858	0.7048049429	0	1.15292	2.13682	1.19645	1.24648	1.62141	2.25918	7.03377	6.29961	4.55286	7.11049	4.36943	4.91698	5.46563	1.70902	1.4954	5.96208	3.65803	ENSMUSG00000049916	16	17113399	17125140	-1	protein_coding
2610528A11RIK	5.753785359	5.26970713084817E-50	2.93865919928727E-48	1	-0.9604210656	0.0727760012	0.1992579669	0	4.32875	2.51254e-30	9.29911e-29	1	0.2105211824	0.32666826	0.6338311961	0	0.685889	0.909595	0.777726	0.308819	0.330133	0.487657	14.88	21.4307	23.8457	17.9986	23.6088	31.5974	24.4016	0.375536	0.79107	20.0521	11.4051	ENSMUSG00000096001	14	37102140	37114022	-1	protein_coding
2700038G22RIK	1.440569421	4.49055358123072E-05	0.0001800521	1	0.0685155245	0.8822750047	0.9401677092	0	1.87992	1.26841e-07	8.15224e-07	1	-0.3450132326	0.0596034347	0.2654768366	0	1.54403	1.77292	0.619554	1.09896	0.494075	1.69958	4.39751	4.40431	4.18578	3.35283	4.39254	3.99924	3.91487	1.09754	1.31217	4.3292	2.66344	ENSMUSG00000097180	5	23850597	23855038	1	lincRNA
2700046G09RIK	-2.4359339499	0.0001280057	0.0004783544	-1	0.5428206557	0.3317673935	0.542400507	0	-2.14056	0.0422228	0.0879692	0	NA	NA	NA	0	0.126242	0.1306	0.310389	0.194327	0.370924	0.34976	0.0598819	0	0.0569465	0.0429934	0.078236	0.0719131	0.0643808	0.305004	0.189077	0.0389428	0.149351	ENSMUSG00000097787	19	32389216	32391184	1	lincRNA
2700081O15RIK	1.0064981632	0.000035717	0.00014567	1	0.453133282	0.1000142501	0.2483250939	0	0.947016	0.000468942	0.00164328	0	0.4278782648	0.0264269253	0.1618331839	0	0.629034	0.688172	0.547743	0.967904	0.728006	1.3598	1.60767	1.74812	1.53395	1.69827	2.00803	2.582	2.0961	1.01857	0.62165	1.62991	1.34156	ENSMUSG00000053080	19	7417625	7425904	1	protein_coding
2810408A11RIK	1.7551811438	4.30527076571452E-12	3.74592712524258E-11	1	-1.1562818734	0.0072991294	0.0369253474	0	0.480025	0.276475	0.403044	0	-0.0413714804	0.8293106137	0.9397837894	0	1.55974	4.60726	0.760028	0.759465	0.609945	1.23187	3.09934	2.56868	3.54938	3.18893	4.4956	3.83632	3.84028	0.867093	2.30901	3.07247	2.52221	ENSMUSG00000018570	11	69897352	69900987	-1	protein_coding
2810417H13RIK	0.8918293801	0.0172084354	0.0402567269	0	0.4568893779	0.2989312458	0.5085599665	0	1.80622	1.00182e-05	4.83814e-05	1	-0.3639281648	0.1012930432	0.3538796234	0	6.49649	13.2119	4.23804	5.93275	10.9012	17.9788	48.2546	39.9439	23.4687	37.0695	21.2786	28.1402	28.8294	11.6043	7.98214	37.2224	21.4096	ENSMUSG00000040204	9	65890237	65903266	1	protein_coding
2810429I04RIK	1.2889338371	0.0002295869	0.0008171251	1	0.2312427289	0.7224809572	0.8478201214	0	1.53507	0.060964	0.119327	0	-0.0464383737	0.8533561783	0.9479598826	0	0.31404	0	1.04438	0.559554	0.487462	0.599306	1.33913	3.3791	2.01261	1.50142	1.44605	1.94133	1.6296	0.548774	0.452807	2.24361	1.2187	ENSMUSG00000097709	13	3478230	3501393	1	lincRNA
2810459M11RIK	2.2945053422	3.97431370157853E-05	0.0001606114	1	-0.7306669405	0.2757487822	0.4828375286	0	-0.0466784	0.960757	0.97633	0	0.582199668	0.0347550592	0.1922110727	0	0.132675	0.0928133	0.0392897	0.0210835	0.0498815	0.0391482	0.177874	0.0311	0.119353	0.228393	0.27149	0.218757	0.239547	0.0367044	0.0882593	0.109442	0.118488	ENSMUSG00000026227	1	86045863	86055456	1	protein_coding
2810474O19RIK	-0.1694369492	0.3213495188	0.4594041444	0	-1.1415898801	1.18814490213709E-06	2.27948185362303E-05	-1	-1.20019	3e-09	2.35883e-08	-1	-0.1650287683	0.12372304	0.395560692	0	79.977	79.4583	53.7226	33.4576	21.7552	33.2322	37.4089	31.5962	35.3121	31.3882	31.0305	32.7458	31.7215	29.4817	71.0526	34.7724	41.757	ENSMUSG00000032712	6	149309414	149335663	1	protein_coding
2900052N01RIK	6.2621760335	0.000000064	3.7362849358215E-07	1	NA	NA	NA	0	4.70603	0.000288885	0.00106291	0	0.3627598115	0.1882063516	0.4878655073	0	0	0	0	0	0	0	0.27966	0.123883	0.369821	0.361947	0.543727	0.426776	0.44415	0	0	0.257788	0.175484	ENSMUSG00000099696	9	46913493	46927366	1	lincRNA
3110082I17RIK	-2.39397383	1.78974669529368E-25	3.65746727056866E-24	-1	0.7836877715	0.0035168492	0.0209686936	0	-1.50979	6.52422e-07	3.80653e-06	-1	-0.0836635443	0.6905471096	0.8755907796	0	5.95795	7.77661	9.72425	15.6325	14.392	10.1521	3.48224	3.85822	2.23134	3.04894	3.08989	3.10708	3.08197	13.3922	7.8196	3.1906	6.87109	ENSMUSG00000053553	5	139359739	139460527	-1	protein_coding
3110099E03RIK	NA	NA	NA	0	NA	NA	NA	0	4.86523	0.000226945	0.000854929	1	-0.7121361147	0.001153501	0.0207002887	0	0	0	0	0	0	0	2.03198	0.0834752	0.212196	0	0	0	0	0	0	0.775884	0.193971	ENSMUSG00000085582	2	115493513	115527744	-1	lincRNA
4732465J04RIK	-2.8494976943	5.86124144541536E-05	0.000230871	-1	-1.1654169448	0.0147805565	0.062594432	0	-3.58791	4.62322e-07	2.75172e-06	-1	NA	NA	NA	0	0.596758	0.428144	0.355186	0.137754	0.121801	0.329704	0.0171392	0.0382158	0.0650435	0.016453	0.0269915	0.041253	0.0282325	0.19642	0.460029	0.0401328	0.181204	ENSMUSG00000101517	10	95746077	95797236	1	lincRNA
4732496C06RIK	-1.4074951838	0.0002493304	0.0008815366	-1	0.518366129	0.1994561073	0.3937141928	0	-2.99573	0.000116598	0.000467589	-1	0.7749672374	0.0035505024	0.0450139012	0	0.279667	0.638695	0.552952	0.807839	0.471305	0.910613	0.0568547	0	0.125904	0.218227	0.387302	0.401294	0.335608	0.729919	0.490438	0.0609196	0.404221	ENSMUSG00000108456	7	116546865	116549364	1	lincRNA
4833403J16RIK	2.3925556334	1.41490149928323E-13	1.38607385920851E-12	1	-0.4267412453	0.3876159277	0.5954215649	0	1.7009	7.39528e-05	0.000306431	1	0.1373731346	0.4312933134	0.7215402485	0	5.15108	5.91835	1.87552	1.86472	1.93816	3.98741	15.4739	16.5031	18.4652	21.2701	16.435	15.229	17.6447	2.59676	4.31498	16.8141	10.3426	ENSMUSG00000107481	6	48755338	48756368	1	lincRNA
4833407H14RIK	0.6037737919	0.0313189287	0.0681377524	0	-1.7522365879	2.2423098150797E-05	0.000304753	-1	-1.57069	9.2842e-05	0.000379606	-1	0.2180979142	0.1897517316	0.4899344857	0	19.2958	36.0541	10.3805	4.22102	4.49586	8.43965	6.96073	9.98056	9.48988	10.0516	10.7464	11.6479	10.8153	5.71884	21.9101	8.81039	11.8137	ENSMUSG00000097779	19	53460631	53462723	1	lincRNA
4833418N02RIK	-1.4115601995	9.4592721348537E-07	4.84125547861813E-06	-1	0.2492466517	0.4796049243	0.6760088537	0	-0.62101	0.0956472	0.172268	0	-0.4436945958	0.046595378	0.228865143	0	2.20843	3.24705	1.45897	3.79057	2.5966	2.03368	1.69066	1.6836	2.11517	1.39386	1.08315	1.40694	1.29465	2.80695	2.30482	1.82981	2.05906	ENSMUSG00000085287	17	87274886	87282814	-1	lincRNA
4833427F10RIK	-4.354574389	6.93422654807679E-06	3.1561693997778E-05	-1	-2.21891947	1.05443789985059E-06	2.04930968304633E-05	-1	-6.29448	6.8959e-11	6.45855e-10	-1	NA	NA	NA	0	2.41698	1.47237	1.2399	0.238688	0.178802	0.486953	0	0	0.0320888	0	0	0.0323751	0.0107917	0.301481	1.70975	0.0106963	0.50818	ENSMUSG00000092171	17	35772450	35780687	1	lincRNA
4921536K21RIK	-3.451621995	3.45651591374049E-07	1.87222525892185E-06	-1	1.080125562	0.0393992471	0.1287310778	0	-1.4854	0.14846	0.245053	0	NA	NA	NA	0	0.0961821	0.0991812	0.103051	0.292949	0.281023	0.163188	0.0729991	0	0.0346361	0.0262722	0.0382588	0.0087836	0.0244382	0.24572	0.0994714	0.0358784	0.101377	ENSMUSG00000020434	11	3886088	3895098	-1	protein_coding
4930404N11RIK	-1.2638907255	1.32981333721824E-05	5.77430825216312E-05	-1	-0.3135242624	0.2731826327	0.4801887385	0	-1.70088	9.8615e-07	5.59585e-06	-1	0.0623826263	0.8051056543	0.9307502342	0	25.8302	21.3973	23.3365	36.745	28.4523	20.3352	5.76045	6.9338	6.30984	6.20226	7.51558	7.01465	6.91083	28.5108	23.5213	6.3347	16.3194	ENSMUSG00000020234	10	81363067	81365816	-1	protein_coding
4930432K21RIK	1.7922613552	7.01853784252775E-07	3.65793041528076E-06	1	-0.6457868462	0.2111600373	0.4090638694	0	1.11182	0.0479897	0.0977512	0	-0.0965119261	0.7008831258	0.8812108959	0	0.432737	0.13994	0.727682	0.22371	0.219704	0.147954	0.465429	1.03039	1.04634	0.922908	0.907787	0.696412	0.842369	0.197123	0.433453	0.847386	0.580083	ENSMUSG00000008129	8	84148025	84172590	1	protein_coding
4930438A08RIK	-8.9486477762	3.15146753486632E-52	1.87548963295881E-50	-1	1.8324242713	0.000529796	0.0045567688	0	-6.47382	1.6919e-13	2.02333e-12	-1	NA	NA	NA	0	2.27308	6.24201	0.712877	7.90242	12.7245	21.9087	0	0.0512105	0.0559107	0.0109974	0.0120096	0.0551647	0.0260572	14.1785	3.07599	0.0357071	4.32907	ENSMUSG00000069873	11	58274799	58294289	1	protein_coding
4930440I19RIK	-5.0018594494	7.41845917541325E-05	0.0002880704	-1	1.4129275681	0.0432179671	0.1376295967	0				0	NA	NA	NA	0	0.181107	0	0	0.377403	0.325085	0.420654	0	0	0	0	0	0	0	0.374381	0.060369	0	0.108687	ENSMUSG00000085431	2	78051177	78194430	1	lincRNA
4930458B22RIK	-5.2888403865	2.07388713962767E-05	8.77202841373093E-05	-1	-1.2625834401	0.0257517907	0.094699974	0	-5.62493	5.60275e-06	2.80735e-05	-1	NA	NA	NA	0	2.12403	0.494419	1.27263	0.622098	0.260224	0.448632	0	0	0	0	0	0	0	0.443651	1.29703	0	0.435169	ENSMUSG00000109861	7	106809931	106814102	-1	lincRNA
4930486L24RIK	1.8247706086	3.84337114466571E-06	1.81498217824064E-05	1	-1.0017958196	0.0211423327	0.0817494999	0	0.689266	0.0677365	0.130169	0	0.0036118143	0.987876367	0.9962632828	0	1.90218	1.73018	0.868385	0.696736	0.390155	0.939774	3.05666	2.81183	3.08583	4.24182	3.22789	1.9084	3.12604	0.675555	1.50025	2.98477	2.07165	ENSMUSG00000050345	13	60842621	60864416	-1	protein_coding
4930555A03RIK	-2.9984747949	0.000012515	5.46411876033162E-05	-1	1.098528779	0.113059279	0.2699756964	0	-1.07453	0.452406	0.585538	0	NA	NA	NA	0	0	0	0.58916	0.519642	0.962554	0.543605	0	0.129851	0.216072	0.164597	0.0908119	0.0565077	0.103972	0.675267	0.196387	0.115308	0.272733	ENSMUSG00000106157	3	151294126	151296641	1	lincRNA
4930579C12RIK	1.6179664885	0.0006309392	0.0020538744	0	-1.8855433956	3.73055116535567E-05	0.0004737479	-1	-1.08734	0.0727999	0.138066	0	0.3041214484	0.2706276574	0.5780022563	0	1.58833	1.78503	0.485162	0.326986	0.337533	0.298782	2.04683	3.0502	2.23845	1.24662	1.98737	2.13951	1.79117	0.3211	1.28617	2.44516	1.4609	ENSMUSG00000074146	9	89113111	89177887	-1	lincRNA
4930579G24RIK	1.2196179953	3.98660198846232E-08	0.000000237	1	0.3328035257	0.1969081278	0.3901881153	0	1.49637	5.07756e-08	3.43299e-07	1	0.0252356651	0.8962666378	0.9639357462	0	1.27402	2.12074	1.59213	2.00546	2.16458	2.35868	7.265	5.66419	5.0027	5.72173	5.99421	7.70058	6.47217	2.17624	1.6623	5.9773	4.072	ENSMUSG00000027811	3	79629079	79632820	1	protein_coding
4930589L23RIK	-1.5163362506	0.2097902117	0.3292231103	0	-3.0369561327	2.00412038362619E-07	0.000004545	-1	-6.05438	4.30718e-07	2.57472e-06	-1	NA	NA	NA	0	1.00932	1.16687	0.45156	0.0366703	0.108376	0.0204299	0.0184136	0	0	0.0176009	0	0.0353407	0.0176472	0.0551587	0.875917	0.00613787	0.238715	ENSMUSG00000068957	3	79568192	79572580	1	lincRNA
4931406B18RIK	-1.3066139755	0.2123496091	0.3322660403	0	-2.5975659233	1.18772155549666E-06	2.27948185362303E-05	-1	-6.37776	6.1e-08	4.0916e-07	-1	NA	NA	NA	0	0.72364	1.0948	0.341443	0.063967	0.0756967	0.254987	0	0	0	0	0.014462	0.200879	0.0717803	0.13155	0.719961	0	0.230823	ENSMUSG00000013353	7	43492044	43505940	-1	protein_coding
4931406C07RIK	-1.6734780817	4.56020821726418E-31	1.22408106587193E-29	-1	0.5549007252	0.0542410347	0.1620802976	0	-0.901405	0.00365618	0.0104033	0	-0.2033688325	0.1622723621	0.4587171703	0	4.54859	3.85755	7.95096	8.54122	8.26094	8.00852	3.65255	3.45662	3.84907	3.43225	2.97548	3.16966	3.19246	8.27023	5.45237	3.65275	5.14195	ENSMUSG00000031938	9	15283337	15306448	-1	protein_coding
4931428F04RIK	1.0066258427	0.0002200818	0.0007853584	1	0.2371857685	0.4879999535	0.6830431019	0	1.11682	0.00022652	0.000853482	1	0.0942475577	0.614914105	0.8380036393	0	1.30056	1.3139	1.27005	0.952813	1.07308	1.47824	2.91212	3.27149	3.3841	2.61634	3.6635	3.85898	3.37961	1.16804	1.29484	3.18924	2.25793	ENSMUSG00000014837	8	105280409	105289864	-1	protein_coding
4932438H23RIK	-0.4454029902	0.3918844955	0.531818503	0	-1.3109037864	0.0044733059	0.0253091114	0	-2.79512	3.17572e-05	0.000141083	-1	0.336258168	0.2018119765	0.5041069553	0	2.55334	2.77693	0.772638	0.614748	0.759259	0.458465	0.389619	0.195656	0.266738	0.210816	0.964414	0.718889	0.631373	0.610824	2.0343	0.284004	0.890126	ENSMUSG00000039851	16	91053935	91095122	-1	protein_coding
4933404O12RIK	0.7177493879	0.0001548515	0.000569619	0	0.5833818983	0.01835827	0.0737679867	0	1.59429	3.51485e-11	3.37912e-10	1	-0.2881734744	0.0606212447	0.2675926265	0	0.714843	0.838562	0.786771	1.09646	1.38155	0.979815	3.47946	2.95404	2.8635	2.69552	2.22149	2.55429	2.49043	1.15261	0.780059	3.099	1.88053	ENSMUSG00000097908	5	136919146	136937112	1	lincRNA
4933408B17RIK	-2.9378781658	0.000002727	1.31556587955461E-05	-1	1.9791981015	0.0009965802	0.0077255122	0	-0.792522	0.480283	0.610446	0	0.0928124864	0.6716039076	0.867599418	0	0.127368	0.0470202	0.0813834	0.272556	0.312316	1.11347	0.0402782	0.134705	0	0.0829006	0.0633001	0.117428	0.0878762	0.566114	0.0852572	0.0583277	0.199394	ENSMUSG00000049357	18	34579846	34597468	-1	protein_coding
4933417E11RIK	-5.2740071377	7.70881488859573E-11	6.01632381224155E-10	-1	2.0312407956	0.0007244421	0.0059514773	0	-3.07521	0.0335217	0.0724087	0	NA	NA	NA	0	0.300555	0	0.179511	1.20141	1.3377	0.551252	0	0	0	0.0226588	0.0494553	0	0.024038	1.03012	0.160022	0	0.303545	ENSMUSG00000101848	1	71958998	72005195	-1	lincRNA
4933440M02RIK	2.4769193137	1.34609202156098E-06	6.73806680038492E-06	1	0.981242612	0.1503703357	0.3261882208	0	3.06599	0.000217537	0.000823086	1	0.4493167649	0.0969774495	0.3454611015	0	0.0973095	0	0.0288876	0.0367516	0.0939745	0.0932555	0.182708	0.284191	0.323283	0.608686	0.623231	0.252348	0.494755	0.0746605	0.0420657	0.263394	0.218719	ENSMUSG00000045928	7	125284025	125349788	-1	lincRNA
5031425F14RIK	-2.6112538205	1.06635254327084E-14	1.13019629194987E-13	-1	1.315077317	0.0006440255	0.0053752003	0	-0.708937	0.203437	0.315675	0	-0.2759281998	0.3160204064	0.6236198665	0	0.313551	0.323742	0.775672	1.18004	1.65076	1.28921	0.297465	0.35754	0.260786	0.241322	0.191661	0.330138	0.254374	1.37334	0.470988	0.305264	0.600991	ENSMUSG00000085129	2	166447451	166459232	1	lincRNA
5031439G07RIK	-2.1079224135	6.28740024317445E-22	1.05083537736249E-20	-1	0.5614836331	0.0641666728	0.1819511616	0	-1.3211	4.35995e-06	2.22284e-05	-1	-0.2097086621	0.1663600966	0.4652329861	0	36.0766	30.1154	58.344	72.0625	64.3499	51.1866	17.8609	20.1582	19.3989	13.7359	21.1936	18.479	17.8028	62.533	41.512	19.1393	35.2468	ENSMUSG00000036046	15	84943936	84988551	-1	protein_coding
5033430I15RIK	1.92008768	1.86531834213069E-09	1.27705549160558E-08	1	-1.288529902	0.0130014265	0.0569607533	0	0.396669	0.473265	0.60463	0	-0.0275481759	0.9000031941	0.9656482473	0	2.93046	4.84445	0.908229	0.928395	0.791309	1.06191	3.44787	5.22015	4.16519	4.61133	4.06837	4.36583	4.34851	0.927205	2.89438	4.27774	3.11196	ENSMUSG00000038152	13	45965253	45966508	1	lincRNA
5330417C22RIK	2.6070453069	0.0005889823	0.0019298409	0	-0.2925913192	0.6723100325	0.8162895894	0	4.42802	6.1251e-08	4.10769e-07	1	-1.2522070417	5.56332192954233E-06	0.0003168156	-1	0.0592193	0.0175562	0	0	0.0448948	0.0565289	2.35999	0.377951	1.01088	0.250817	0.271712	0.225265	0.249265	0.0338079	0.0255918	1.24961	0.389568	ENSMUSG00000040412	3	108455694	108536536	-1	protein_coding
5430416N02RIK	1.1250657292	2.50805074553298E-05	0.0001048329	1	0.4201097077	0.1968443868	0.3901260713	0	1.34504	8.05389e-07	4.64142e-06	1	0.1709577068	0.3260021862	0.6333221935	0	3.4187	2.6128	2.50496	3.04038	2.93118	4.32275	9.85271	7.54029	8.37739	8.46973	7.65507	9.14498	8.42326	3.43144	2.84549	8.59013	5.82258	ENSMUSG00000097772	5	100420842	100429535	-1	lincRNA
5730420D15RIK	4.1561300576	1.45582628421355E-05	6.27616079375902E-05	1	-1.2405258147	0.0726478193	0.1989923044	0	2.17177	0.0180656	0.0424822	0	-0.4513118538	0.0991903884	0.3490781463	0	0	0.427381	0.0819016	0.0215421	0	0.0240042	0.43383	1.2701	1.61298	0.227753	0.677935	0.727769	0.544486	0.0151821	0.169761	1.10564	0.458766	ENSMUSG00000097766	10	95417375	95428640	1	lincRNA
5830405F06RIK	3.9113298919	4.02458791274914E-07	2.15759507026363E-06	1	NA	NA	NA	0	5.53515	6.99423e-06	3.45767e-05	1	-0.257094351	0.3507426764	0.6554109683	0	0.0952004	0.0315914	0.0508851	0.0451187	0.0527362	0.0420332	0.715147	1.45421	1.63874	1.65487	1.1627	0.915155	1.24424	0.0466294	0.0592256	1.26937	0.654866	ENSMUSG00000103586	6	41055883	41063102	1	lincRNA
5830411N06RIK	4.1518011415	5.4613276368942E-44	2.47111663664657E-42	1	-1.6147162117	6.51109389447168E-06	0.0001038902	-1	1.4236	2.10431e-05	9.64038e-05	1	0.8166294748	8.43865178898439E-05	0.0028439245	0	10.8387	9.44963	4.91551	2.32195	2.00803	3.518	33.4899	19.8523	27.0347	76.5334	45.9718	47.3862	56.6305	2.61599	8.40128	26.7923	23.61	ENSMUSG00000054672	7	140247284	140300736	1	protein_coding
5930412G12RIK	4.7701271128	0.0001863854	0.0006749439	1	NA	NA	NA	0	4.28715	0.00129864	0.00412143	0	-0.1624378923	0.538011679	0.7940630845	0	0	0	0	0	0	0	0.126568	0.15396	1.05393	0.16093	0.110982	0.396039	0.22265	0	0	0.444819	0.166867	ENSMUSG00000072591	5	128579106	128600693	-1	lincRNA
6430531B16RIK	-1.0070575436	0.0208982835	0.0477568169	0	-1.245922993	0.0023835658	0.0154625156	0	-2.49919	1.2109e-05	5.80047e-05	-1	0.0708700499	0.7952412824	0.9257160041	0	4.10387	4.17519	2.18791	1.33694	1.24783	1.49891	0.415521	0.443379	0.560197	0.801143	0.84723	0.930929	0.859767	1.36123	3.48899	0.473032	1.54575	ENSMUSG00000073795	7	139972303	139978755	-1	protein_coding
6430571L13RIK	1.5308097296	0.0003769245	0.0012851146	0	-2.9240396403	2.02498551424168E-08	5.71499225470005E-07	-1	-2.42262	7.90984e-05	0.000326575	-1	0.3320938922	0.2210357058	0.5286902002	0	1.82072	1.99603	0.41068	0.136817	0.0753825	0.162591	0.236372	0.202526	0.431349	0.479888	0.371653	0.533829	0.46179	0.12493	1.40914	0.290082	0.571486	ENSMUSG00000037977	9	107340602	107352422	1	protein_coding
8430408G22RIK	-2.4518408127	4.52851916317917E-05	0.000181448	-1	0.7086471216	0.1596126791	0.3396244469	0	-2.97227	0.00151647	0.00474351	0	NA	NA	NA	0	0.396294	0.32879	0.638551	1.39126	0.473416	0.794911	0.076625	0	0.0729841	0.0549202	0.159882	0.275741	0.163514	0.886529	0.454545	0.0498697	0.388615	ENSMUSG00000048489	6	116650609	116652794	1	protein_coding
9130008F23RIK	2.3542450806	3.22705019037221E-12	2.83672492116269E-11	1	-0.1135400523	0.813325072	0.8997620741	0	3.11141	8.24164e-12	8.47471e-11	1	-0.7287922741	0.0022398926	0.0330100519	0	0.187067	0.217249	0.438634	0.277758	0.262422	0.23519	1.99654	3.63854	3.87622	1.23379	2.00945	1.81391	1.68572	0.258457	0.280983	3.17043	1.3489	ENSMUSG00000054951	17	40875482	40880558	-1	protein_coding
9130230L23RIK	-1.9655415015	0.0010635252	0.0033019749	0	-2.3810825488	1.75260001381924E-11	8.45971638912295E-10	-1	-2.71065	5.73277e-07	3.3733e-06	-1	-0.5547852943	0.0306593067	0.1777642261	0	4.6041	4.11302	2.54399	0.486266	0.590324	0.8822	1.98686	0.26007	1.04299	0.103975	0.262635	0.393528	0.253379	0.65293	3.7537	1.09664	1.43916	ENSMUSG00000054598	5	65979358	66004285	-1	protein_coding
9230111E07RIK	-0.0819454399	0.7920649406	0.8707740006	0	-1.162963551	0.0001622608	0.0016817257	0	-1.67198	0.00010007	0.000405951	-1	0.2311386822	0.3858138778	0.6864527183	0	5.02479	5.32881	3.80342	2.41047	1.90374	1.64894	1.63422	2.79009	0.978163	2.84457	2.32693	1.95022	2.37391	1.98772	4.71901	1.80082	2.72036	ENSMUSG00000087624	2	167782053	167783486	1	lincRNA
9330175E14RIK	1.4323340652	4.50438312489434E-10	3.26227823111451E-09	1	-2.465248832	7.49351054896278E-12	3.90212344156994E-10	-1	-1.08882	0.00190763	0.00582021	0	-0.1232929304	0.4352713418	0.7240905129	0	24.234	33.4494	11.9523	4.05571	2.62615	2.57278	8.98147	11.9231	10.1652	11.5022	11.4733	9.1935	10.723	3.08488	23.2119	10.3566	11.8441	ENSMUSG00000097194	8	94422898	94435103	-1	lincRNA
9430015G10RIK	0.7614882322	4.41443395275146E-07	2.35235604733501E-06	0	0.4001636561	0.0387907742	0.1275165218	0	1.2195	1.29553e-09	1.06957e-08	1	-0.0810092132	0.5549573557	0.8046881658	0	4.01443	6.09711	5.39121	6.30419	5.87432	7.6125	13.4425	15.8111	12.7306	13.5487	14.256	13.399	13.7346	6.597	5.16758	13.9947	9.87347	ENSMUSG00000059939	4	156109982	156127265	1	protein_coding
9430020K01RIK	1.1966964422	0.000015418	6.62484645078312E-05	1	-0.6147368618	0.0663734489	0.1864157119	0	1.20077	0.000241372	0.000902864	1	-0.5687713089	0.0067481165	0.0679666626	0	1.35903	1.11172	0.564653	0.64642	0.618102	0.701175	2.92975	2.75356	2.98529	1.26327	1.86269	2.50655	1.8775	0.655232	1.0118	2.88953	1.60852	ENSMUSG00000033960	18	4634929	4682868	1	protein_coding
9430038I01RIK	-1.0294851505	9.87530069182232E-06	4.39154373881753E-05	-1	0.5327704269	0.0872536708	0.2266894235	0	-1.08199	0.0026092	0.00771719	0	0.4823354314	0.0242101466	0.1534139112	0	7.16226	4.19595	6.56757	10.3175	8.50393	7.31778	3.93641	3.0092	3.66989	6.11346	3.80277	5.15187	5.0227	8.71307	5.97526	3.5385	5.81238	ENSMUSG00000040139	7	137375574	137410762	-1	protein_coding
9430076C15RIK	-4.5540004569	3.54294580809415E-44	1.61579376051913E-42	-1	-1.4009435135	4.09133057709425E-06	6.85333635042458E-05	-1	-4.5469	1.47718e-51	1.21759e-49	-1	-1.0926755641	1.0019591651863E-05	0.0005239032	-1	61.6905	40.7964	27.2997	14.3492	10.9223	9.73048	1.95956	2.88646	4.52518	0.489417	0.652895	0.966598	0.70297	11.6673	43.2622	3.12373	14.6891	ENSMUSG00000053007	6	53287270	53700376	1	protein_coding
9530077C05RIK	-1.8657851899	7.36678120288512E-07	3.82989476035321E-06	-1	1.3476861672	0.0013771838	0.0099776835	0	-1.52166	0.0208177	0.0481281	0	0.5434397907	0.0488416798	0.2348838306	0	0.726095	0.871879	0.445711	0.598228	0.926461	1.592	0.149165	0.230158	0.217629	0.513134	0.451616	0.296305	0.420352	1.0389	0.681228	0.198984	0.584865	ENSMUSG00000036411	9	22411513	22444681	1	protein_coding
9830107B12RIK	-5.2061324606	3.00919640626674E-06	1.44204749131772E-05	-1	1.7425055663	0.0001212215	0.0013153832	0	-3.6362	6.5742e-06	3.26956e-05	-1	-0.053389486	0.7594419638	0.9097098307	0	0.562099	0.913083	1.52862	2.13418	2.63224	6.9972	0.0254953	0	0.193354	0.00612446	0.00669006	0.159667	0.0574938	3.92121	1.00127	0.0729498	1.26323	ENSMUSG00000073386	17	48125605	48146307	-1	protein_coding
9930022D16RIK	-2.7264085928	2.04217154156221E-22	3.50732682876355E-21	-1	-2.8656799066	2.73452705911347E-12	1.5277475811601E-10	-1	-6.36763	3.61167e-31	1.38374e-29	-1	0.3009732331	0.274018572	0.5817879242	0	11.4383	15.5779	3.85192	1.11005	1.19701	1.17828	0.209021	0.0775808	0.0991597	0.209	0.200879	0.234769	0.214883	1.16178	10.2894	0.128587	2.94866	ENSMUSG00000045065	11	109413917	109420405	1	protein_coding
9930111J21RIK2	0.3755221638	0.0544572919	0.1091373033	0	-1.0960528037	4.87637079381553E-06	8.02110674007613E-05	-1	-0.821142	0.00014805	0.000579565	0	0.0374015744	0.7902380902	0.9232516162	0	49.9451	66.0645	40.7888	31.9424	22.6983	23.193	35.2742	34.2628	38.537	49.7581	39.1506	35.7093	41.5393	25.9446	52.2661	36.0247	38.9437	ENSMUSG00000069892	11	49015874	49051242	-1	protein_coding
A230028O05RIK	-5.2225985252	1.10421941381968E-11	9.33257883291047E-11	-1	-0.2061719744	0.5827276545	0.7543612811	0	-4.29943	1.02977e-06	5.82262e-06	-1	NA	NA	NA	0	0.497097	0.347699	0.348668	0.405782	0.279443	0.33906	0	0.0562494	0	0.0080848	0.00883043	0	0.00563841	0.341428	0.397821	0.0187498	0.190909	ENSMUSG00000096960	16	25059639	25069058	1	lincRNA
A230050P20RIK	1.7788896043	1.21514189714803E-15	1.37590624548753E-14	1	0.2824740078	0.3185856598	0.5294473157	0	1.69169	1.55633e-14	2.02128e-13	1	0.3276487602	0.0098475021	0.0879619	0	2.14405	2.19967	3.03913	2.56629	2.82778	4.7374	11.4367	13.746	10.7069	13.5929	14.997	13.9973	14.1957	3.37716	2.46095	11.9632	7.99926	ENSMUSG00000038884	9	20868642	20874307	1	protein_coding
A330009N23RIK	2.342232421	1.59742476779092E-09	0.000000011	1	-0.2168248746	0.6920940783	0.8300327873	0	2.4659	2.71e-06	1.43101e-05	1	-0.337521299	0.1739021857	0.4726569772	0	0.341441	0.314507	0.2376	0.161322	0.360209	0.219696	1.54759	3.3125	1.61042	1.54837	1.5776	1.67531	1.60043	0.247076	0.297849	2.15684	1.07555	ENSMUSG00000097915	15	101221196	101224121	-1	lincRNA
A430078G23RIK	1.7564854184	2.05256652955303E-12	1.83725844314558E-11	1	0.7460658763	0.0113016653	0.0514170089	0	2.02339	1.95185e-15	2.73671e-14	1	0.4282259318	0.0112617349	0.096292837	0	3.09322	5.23285	3.42787	5.32595	6.30478	9.15626	16.3677	19.9552	22.1337	33.825	30.8888	22.6662	29.1267	6.929	3.91798	19.4855	14.8648	ENSMUSG00000074497	8	3353415	3390299	1	protein_coding
A430105I19RIK	-3.6051876022	2.82858508653923E-11	2.30439133809993E-10	-1	0.5243638908	0.3674813536	0.5769803506	0	-2.38332	0.0191639	0.0447649	0	NA	NA	NA	0	0.0411595	0.0781473	0.376309	0.330258	0.226138	0.333944	0.180703	0	0.101877	0.00938649	0.0554954	0.0188209	0.0279009	0.29678	0.165205	0.0941933	0.14602	ENSMUSG00000045838	2	118754158	118762661	-1	protein_coding
A430106G13RIK	-4.1748960987	1.06847992773482E-05	4.72779274076093E-05	-1	0.8532562799	0.2089404137	0.4062681051	0	-1.96691	0.168547	0.27124	0	NA	NA	NA	0	0.0144813	0	0.109844	0.0759489	0.0977913	0.138457	0.0137387	0	0	0.00754195	0.00720844	0	0.0049168	0.104066	0.0414418	0.00457957	0.038751	ENSMUSG00000098206	1	137966531	137969918	1	lincRNA
A4GALT	-1.5036799785	0.0014420861	0.0043620549	0	-0.6529773396	0.1551622964	0.3331139464	0	-4.73591	9.32552e-08	6.11136e-07	-1	0.5992662852	0.0123260592	0.1012309146	0	0.751564	0.32542	1.23886	0.425036	0.550133	0.506926	0.0498232	0.0256605	0	0.095425	0.275122	0.267042	0.21253	0.494032	0.771948	0.0251612	0.375918	ENSMUSG00000047878	15	83226726	83251774	-1	protein_coding
A530013C23RIK	-4.0387129573	2.26845959164335E-10	1.69406267364261E-09	-1	-1.067987583	0.0104193478	0.0484039788	0	-4.76727	4.62616e-11	4.39644e-10	-1	NA	NA	NA	0	0.92898	1.59887	0.605038	0.343634	0.421412	0.635752	0.0740657	0	0.0351439	0	0.0291115	0.0623808	0.0304974	0.466933	1.0443	0.0364032	0.394532	ENSMUSG00000006462	2	167691177	167729172	1	lincRNA
A530021J07RIK	2.7022250163	0.000025963	0.0001082859	1	NA	NA	NA	0	3.93706	0.00052307	0.00181239	0	0.1517741738	0.5819558455	0.8203960877	0	0.0376112	0	0	0.0355662	0.315309	0.0594846	0.827907	2.35841	0.615661	1.35968	0.945052	0.827179	1.04397	0.136787	0.0125371	1.26733	0.615155	ENSMUSG00000053528	7	83061783	83179429	1	lincRNA
A530032D15RIK	-0.0872503453	0.6939244274	0.7963809791	0	-1.3815511531	2.89227900068661E-05	0.0003788431	-1	-1.33427	7.65429e-05	0.000316656	-1	-0.2024134068	0.274802753	0.5827944339	0	30.0044	37.1363	15.6416	12.5844	11.189	10.5715	18.1023	21.5926	16.2726	9.06232	12.9916	14.2081	12.0873	11.4483	27.5941	18.6558	17.4464	ENSMUSG00000089844	1	85083069	85109853	-1	protein_coding
A530064D06RIK	-6.1225626363	7.90795252229894E-56	5.4529357647026E-54	-1	0.2996130149	0.346224607	0.5566633137	0	-5.902	5.5918e-35	2.57086e-33	-1	0.0421404188	0.8708869935	0.9545899551	0	11.1727	13.2187	22.99	14.2823	19.7995	24.8177	0.339359	0.0854279	0.464149	0.189258	0.193337	0.587009	0.323201	19.6332	15.7938	0.296312	9.01162	ENSMUSG00000043939	17	48151896	48167270	-1	protein_coding
A530099J19RIK	0.1419452526	0.7901003912	0.8692878283	0	-1.5814555878	0.000323945	0.0030134747	0	-2.45117	2.41154e-07	1.49692e-06	-1	0.4328333468	0.1170048266	0.3842295977	0	1.6816	3.24555	7.01086	0.783659	1.43801	1.25267	0.933452	0.699091	0.90169	0.423615	1.61049	2.75338	1.59583	1.15811	3.97934	0.844744	1.89451	ENSMUSG00000047462	13	19727417	19732951	-1	protein_coding
A630023P12RIK	3.1154262217	3.67105752744437E-14	3.73445785841746E-13	1	-0.4316454707	0.4354519832	0.6385496139	0	2.29034	1.28943e-06	7.177e-06	1	0.2355557217	0.1726395995	0.4710463066	0	3.15426	6.14492	1.13194	1.31235	1.33961	3.98265	19.388	24.4459	18.2126	26.3993	19.9171	25.9664	24.0943	2.21154	3.47704	20.6822	12.6163	ENSMUSG00000048215	5	110514923	110525980	1	lincRNA
A630033H20RIK	-2.6253156398	3.41225067619527E-22	5.78700628302307E-21	-1	0.1975449871	0.4822810528	0.6781549648	0	-2.78602	1.96536e-20	4.07428e-19	-1	0.2689341504	0.236365916	0.5438908081	0	18.6125	13.4337	20.799	36.0512	27.1208	18.6057	4.78166	4.19106	5.5556	8.48754	5.21563	6.76402	6.8224	27.2592	17.6151	4.84277	14.1349	ENSMUSG00000054293	X	107148927	107173661	1	protein_coding
A630073D07RIK	NA	NA	NA	0	NA	NA	NA	0	5.73878	6.74051e-06	3.34664e-05	1	-0.2497643441	0.0943324521	0.3404531398	0	0	0	0	0	0	0.0137616	14.1997	0.16044	3.8823	0	0	0	0	0.0045872	0	6.08081	1.52135	ENSMUSG00000067541	6	132625111	132651526	-1	protein_coding
A730036I17RIK	3.2646510475	7.12119345543079E-05	0.0002771814	1	-1.4463287618	0.0396182349	0.1291163666	0	1.04368	0.239805	0.359881	0	-0.3991637203	0.1466653981	0.434289264	0	0.100037	0.250198	0.0127527	0	0.0129794	0.0379576	0.131654	0.6602	0.71318	0.369831	0.394549	0.221501	0.328627	0.016979	0.120996	0.501678	0.24207	ENSMUSG00000056738	2	129218969	129235604	1	lincRNA
A930002I21RIK	5.2272757195	1.7769607628356E-10	1.33698736781662E-09	1	NA	NA	NA	0	3.99134	6.19728e-06	3.09102e-05	1	-0.4371750945	0.1133942335	0.378161317	0	0	0.250551	0	0.0163552	0.0193293	0.0182232	0.852785	3.19837	2.82083	3.2245	0.667984	0.850343	1.58094	0.0179692	0.083517	2.29066	0.993273	ENSMUSG00000050179	3	107090880	107098401	1	lincRNA
A930004D18RIK	1.8833021128	0.0002369655	0.0008409171	1	-0.5106365686	0.3944276417	0.6023122876	0	1.01667	0.135948	0.228021	0	0.0951484513	0.728951813	0.8949004426	0	0.0611652	0.126015	0.624504	0.2023	0.240173	0.125175	0.355052	1.85517	0.151328	0.695297	1.39078	0.593037	0.893038	0.189216	0.270561	0.787183	0.535	ENSMUSG00000054057	2	18025193	18037737	-1	protein_coding
A930007I19RIK	-2.4885754002	6.52307039193017E-18	8.61426801585687E-17	-1	-2.5530660666	3.27081043097374E-32	1.95870438402343E-29	-1	-5.27928	1.77365e-78	3.52837e-76	-1	0.1057535018	0.6927032735	0.8762944972	0	20.5937	16.6095	15.4156	2.63714	2.91605	3.45779	0.408392	0.665845	0.555874	0.59983	0.477636	0.906357	0.661274	3.00366	17.5396	0.54337	5.43698	ENSMUSG00000097855	19	29486355	29523159	-1	lincRNA
A930011G23RIK	-2.6811127655	5.01072748771693E-20	7.48877772677538E-19	-1	2.0001087067	1.72681986017962E-17	2.11642652299081E-15	1	-1.86958	1.53284e-06	8.42756e-06	-1	0.5831031909	0.0345844934	0.1918281397	0	21.0498	15.3852	13.5377	56.527	68.8619	78.5196	8.01596	3.06354	5.9414	10.3805	9.47943	18.7655	12.8751	67.9695	16.6576	5.67363	25.794	ENSMUSG00000089809	5	99217426	99729065	-1	protein_coding
A930018M24RIK	-5.22107201	1.38264024861289E-09	9.57413937636904E-09	-1	0.6871678316	0.222686837	0.4223006291	0	-4.55757	0.000609833	0.00207913	0	NA	NA	NA	0	0.222218	0.0767399	0.59639	0.612665	0.53797	0.487608	0	0	0	0	0.0183384	0.0168632	0.0117339	0.546081	0.298449	0	0.214066	ENSMUSG00000091089	14	50895942	50897456	-1	protein_coding
A930033H14RIK	-1.9152583957	7.82468009921206E-05	0.0003024218	-1	-0.71809166	0.074462199	0.2024573098	0	-3.36156	3.09335e-05	0.000137674	-1	0.1711445741	0.4357367543	0.7242076417	0	0.316183	0.428711	0.564445	0.332959	0.224597	0.203137	0.0157878	0	0.104825	0.0606404	0.0827937	0.0988228	0.0807523	0.253564	0.436446	0.0402043	0.202742	ENSMUSG00000090622	10	69209762	69213098	-1	protein_coding
A930038B10RIK	2.1759622876	0.000231313	0.0008228868	1	-0.4596984754	0.4724821724	0.6700840638	0	1.21149	0.0667498	0.128631	0	0.1805954276	0.5089381731	0.7764569563	0	0.0430837	0.133111	0.0640774	0.0890175	0.0309589	0.0305145	0.245246	0.257489	0.206692	0.45158	0.300252	0.174963	0.308932	0.0501636	0.0800907	0.236476	0.168915	ENSMUSG00000097310	14	34759402	34770553	1	lincRNA
AA467197	-3.3317374917	3.52429218705429E-45	1.6735664610319E-43	-1	-1.5333106223	0.000000001	3.64896636790163E-08	-1	-4.25362	4.67912e-69	7.50436e-67	-1	-0.5840642878	0.0027214823	0.0375673412	0	656.045	486.99	384.119	183.45	172.083	148.344	30.2014	36.8731	31.0835	15.7859	18.9623	27.2018	20.65	167.959	509.051	32.7193	182.595	ENSMUSG00000033213	2	122636986	122641191	1	protein_coding
AA986860	-1.2450377149	0.0025756851	0.0074169298	0	-0.2177518939	0.584566042	0.7559240881	0	-2.13896	5.7865e-05	0.00024507	-1	0.3236265635	0.2410877152	0.5491707626	0	0.54414	0.455632	0.349107	0.512898	0.286839	0.307243	0.129057	0.107718	0.122421	0.178054	0.241924	0.124274	0.181417	0.368993	0.449626	0.119732	0.279942	ENSMUSG00000042510	1	130731976	130744622	1	protein_coding
AAK1	1.1624088652	1.8356595856058E-14	1.90953369088018E-13	1	-0.0556466315	0.8040460212	0.8942503717	0	0.709921	0.000702121	0.00236309	0	0.3461971121	0.0024864907	0.0352910033	0	18.1138	20.4241	10.3418	16.9401	16.0702	17.3796	34.975	33.3755	32.8038	54.0962	52.9614	39.3189	48.7922	16.7966	16.2932	33.7181	28.9	ENSMUSG00000057230	6	86849517	87003223	1	protein_coding
AAMDC	0.2923142817	0.1941872787	0.3094821962	0	0.437088201	0.0991345487	0.2468445111	0	1.04061	0.000188652	0.000722917	1	-0.2915691784	0.1212451214	0.3913366887	0	4.06317	3.87525	5.86725	5.80771	5.88796	5.98844	11.7492	13.8276	10.9512	11.6002	8.56731	7.55013	9.23921	5.8947	4.60189	12.176	7.97795	ENSMUSG00000035642	7	97550331	97579497	-1	protein_coding
AATK	-5.7314691751	1.62272863248751E-46	8.17791315860391E-45	-1	0.3005685574	0.174186357	0.3603511992	0	-5.77497	3.13929e-33	1.3103e-31	-1	0.109455061	0.6574443553	0.8607378989	0	4.62417	3.00842	4.6696	4.62863	4.9615	5.39692	0.0469201	0.0196116	0.159109	0.0559923	0.113608	0.169706	0.113102	4.99568	4.10073	0.0752136	2.32118	ENSMUSG00000025375	11	120007313	120047167	-1	protein_coding
AB124611	-1.4118589277	2.02922759103574E-15	2.27090090617804E-14	-1	0.7290160684	0.0074397935	0.0374098042	0	-1.09119	0.000107786	0.000434441	-1	0.3733339225	0.0155018493	0.1172662908	0	58.5697	52.7523	102.874	118.621	122.041	119.69	37.7984	39.7414	44.2049	68.861	52.6014	47.5777	56.3467	120.117	71.3987	40.5816	72.1111	ENSMUSG00000057191	9	21526176	21545333	1	protein_coding
ABCA1	-3.6528568903	2.6038828790178E-146	2.99850132933294E-143	-1	0.2702115583	0.3370259798	0.5475162177	0	-4.66755	2.07214e-58	2.18727e-56	-1	1.2117198086	2.77035287504629E-18	1.83855534072783E-15	1	45.1519	27.9901	61.6832	58.9042	49.9553	58.7351	2.11619	2.71885	3.26022	6.07552	5.38191	5.69421	5.71721	55.8649	44.9417	2.69842	27.3056	ENSMUSG00000015243	4	53030787	53159895	-1	protein_coding
ABCA13	-6.0182621561	1.70036923554491E-17	2.18655521294444E-16	-1	3.8498291557	2.63184613131613E-16	2.71150900077478E-14	1	-5.06343	3.78267e-11	3.62146e-10	-1	0.9536764276	0.0002847165	0.0073434715	0	0.150413	0.190803	0.0814842	1.41966	1.96266	6.12479	0	0.00619254	0.00529553	0.028292	0.0368016	0.072152	0.0457485	3.16904	0.1409	0.00382936	0.839879	ENSMUSG00000004668	11	9191942	9684259	1	protein_coding
ABCA6	-4.7857203759	1.36083104295604E-52	8.33545206125547E-51	-1	1.1295700239	0.0037609121	0.0220866955	0	-7.16558	2.56429e-10	2.27791e-09	-1	NA	NA	NA	0	0.59969	0.386495	1.30279	2.10675	1.68061	1.48554	0	0	0	0.0479664	0.0518578	0.0965448	0.0654563	1.75763	0.762992	0	0.64652	ENSMUSG00000044749	11	110176820	110251776	-1	protein_coding
ABCA8A	-6.1746993839	1.65492402527527E-10	1.24924795890248E-09	-1	0.1411822853	0.7684519381	0.8748675821	0	-5.82867	1.57014e-06	8.62346e-06	-1	NA	NA	NA	0	0.402949	0.203388	0.207284	0.138518	0.737828	0.322655	0	0	0	0.00390885	0	0	0.00130295	0.399667	0.271207	0	0.168044	ENSMUSG00000041828	11	110025634	110095978	-1	protein_coding
ABCA8B	-2.6407325879	1.71767758519005E-06	8.50055450740142E-06	-1	1.131269751	0.0208449029	0.080915346	0	-1.27767	0.0898249	0.163749	0	-0.0244057975	0.9218928243	0.9743197087	0	0.0478459	0.0786308	0.102525	0.109634	0.188572	0.264448	0.0634612	0.040235	0.0258338	0.044071	0.00967583	0.032399	0.0287153	0.187551	0.0763339	0.0431767	0.0839443	ENSMUSG00000020620	11	109932190	109995845	-1	protein_coding
ABCA9	-6.0449860369	9.98237621858599E-64	9.30785857045563E-62	-1	0.6480774093	0.3205831334	0.531614277	0	-4.55367	7.62892e-07	4.41372e-06	-1	-0.0505369397	0.8547944919	0.9486892918	0	2.37343	1.76047	15.9393	10.7428	14.8361	13.3374	0.288067	0.110596	0.317169	0.0959762	0.302038	0.295496	0.23117	12.9721	6.69107	0.238611	5.03324	ENSMUSG00000041797	11	110100749	110168196	-1	protein_coding
ABCB1A	2.5743450364	1.95618435693153E-23	3.55306639783045E-22	1	-1.258521251	5.61335120665726E-05	0.0006782386	-1	0.916959	0.000530565	0.00183559	0	0.2810726511	0.093047012	0.3382903903	0	3.18605	2.7818	1.85182	0.901372	1.39082	1.35517	6.12336	5.43101	6.61226	6.72933	9.37631	7.16505	7.7569	1.21579	2.60656	6.05554	4.4087	ENSMUSG00000040584	5	8660077	8748575	1	protein_coding
ABCB4	-1.8502436992	0.000000001	6.83391305738867E-09	-1	1.5952668705	4.29814893515964E-06	7.15598853557464E-05	1	-1.35923	0.0256171	0.0575828	0	0.6240505175	0.0237198771	0.1516022989	0	0.297764	0.246676	0.29751	0.799438	0.614731	1.08398	0.179823	0.156359	0.247668	0.361322	0.383915	0.639587	0.461608	0.832716	0.28065	0.194617	0.442398	ENSMUSG00000042476	5	8893717	8959231	1	protein_coding
ABCB9	1.8589844602	2.06058745176577E-23	3.73974701352384E-22	1	-0.2221336987	0.3909160392	0.5986303425	0	1.45792	1.92277e-10	1.73561e-09	1	0.129287294	0.3286078256	0.6355220837	0	1.83034	2.01252	1.45853	1.16878	2.01454	1.35363	6.74452	8.13745	5.41685	6.56735	7.50954	7.74727	7.27472	1.51232	1.76713	6.76627	4.33011	ENSMUSG00000029408	5	124061530	124095798	-1	protein_coding
ABCC1	-0.970342504	4.06074757766518E-07	2.17563035953898E-06	0	-0.49938799	0.0061046091	0.0321469153	0	-1.47864	1.32036e-19	2.56257e-18	-1	-0.0279857734	0.8511907288	0.9478120822	0	47.8137	48.2189	51.5007	31.6754	37.5405	36.7175	18.611	19.9989	20.3228	17.5123	22.0725	23.9137	21.1662	35.3111	49.1778	19.6442	31.3248	ENSMUSG00000023088	16	14361558	14475737	1	protein_coding
ABCC2	-4.0630516491	1.59851802746646E-07	8.97938260745853E-07	-1	1.2133393949	0.0342839069	0.1167346317	0	-1.70862	0.0969651	0.174136	0	NA	NA	NA	0	0.0264089	0.0553171	0.133173	0.171476	0.297351	0.532306	0.101106	0	0.0246086	0.00271277	0	0.0473997	0.0167042	0.333711	0.071633	0.0419049	0.115988	ENSMUSG00000025194	19	43782192	43840740	1	protein_coding
ABCC3	-4.58286604	4.05109817566356E-135	3.11002806945692E-132	-1	1.0755635629	0.0056870772	0.0304502542	0	-3.93345	5.67387e-21	1.22405e-19	-1	0.4861105325	0.0072646635	0.071222596	0	8.3813	6.17332	20.4919	30.0145	27.929	21.9519	1.22088	0.904251	0.729133	1.40348	1.4094	1.78011	1.531	26.6318	11.6822	0.951421	10.1991	ENSMUSG00000020865	11	94343295	94392997	-1	protein_coding
ABCC5	-1.4768331669	2.09858051973388E-16	2.50686763226094E-15	-1	0.2366612524	0.1780778928	0.3652474217	0	-1.19289	1.98268e-18	3.53314e-17	-1	-0.0742939232	0.5730422305	0.8148202461	0	29.4114	29.9252	37.1287	35.0151	41.0853	51.4156	21.0468	22.3324	21.2735	14.9208	18.9265	21.7031	18.5168	42.5053	32.1551	21.5509	28.682	ENSMUSG00000022822	16	20331303	20426394	-1	protein_coding
ABCD2	-4.16703536	2.47688319918722E-60	2.0743671621993E-58	-1	1.4762274407	9.75721850857182E-08	2.4002256518583E-06	1	-2.43593	7.26483e-14	8.94123e-13	-1	-0.1677236773	0.4884188011	0.7642538196	0	1.80009	1.87381	3.44178	7.01591	6.14781	7.70266	0.506145	0.490659	0.584446	0.325981	0.459122	0.638415	0.474506	6.95546	2.37189	0.527083	2.58224	ENSMUSG00000055782	15	91145884	91191807	-1	protein_coding
ABCG2	-1.0240455594	5.05222726016676E-07	2.67982141936666E-06	-1	0.6662588602	0.0572925765	0.168436634	0	-0.271694	0.499092	0.627902	0	-0.0623264228	0.7521189873	0.9066394106	0	2.32214	2.10109	7.49043	5.58937	4.45972	4.12497	4.58341	3.58619	2.83101	3.0223	2.8203	2.99437	2.94566	4.72469	3.97122	3.66687	3.82711	ENSMUSG00000029802	6	58584523	58695676	1	protein_coding
ABHD12	-1.5307166603	1.1545659023682E-18	1.59226391002647E-17	-1	0.9278102355	0.0066961674	0.0344942626	0	-0.53719	0.122305	0.210075	0	-0.0323362893	0.8081404036	0.931604728	0	42.7221	35.9305	96.1205	123.824	116.905	98.1971	42.2529	49.242	44.4329	42.448	49.5882	53.1459	48.394	112.975	58.2577	45.3093	66.2341	ENSMUSG00000032046	2	150832493	150904741	-1	protein_coding
ABHD14A	0.3617853226	0.1530893363	0.2563845626	0	0.673306066	0.0182465933	0.0734746075	0	1.24481	1.11672e-05	5.368e-05	1	-0.1905763604	0.3283119585	0.6353059149	0	2.03979	3.44288	2.95315	3.24795	4.17818	4.04565	6.16456	7.86239	7.43041	5.94385	6.98055	4.33899	5.75446	3.82393	2.81194	7.15245	4.8857	ENSMUSG00000042210	9	106440051	106447678	-1	protein_coding
ABHD18	-0.1914383127	0.2786445343	0.4113494179	0	-0.8304850016	0.0024032115	0.0155636165	0	-1.43344	3.39e-07	2.05314e-06	-1	0.327469677	0.0372654297	0.200146958	0	5.93262	6.07393	3.37325	2.85325	2.32564	2.90184	2.53316	1.95253	2.58252	3.0927	3.27942	2.84636	3.07283	2.69358	5.1266	2.35607	3.31227	ENSMUSG00000037818	3	40846970	40938138	1	protein_coding
ABHD3	-2.9559866741	1.60417892987436E-06	7.95560829757458E-06	-1	0.3718725762	0.4509763578	0.6524245844	0	-1.7721	0.0320548	0.069662	0	-0.1489429646	0.4975824124	0.7694044741	0	0.280579	0.251881	0.580824	0.578701	0.338266	0.286478	0.179421	0.0860776	0.0243935	0.0246011	0.0911598	0.0828213	0.0661941	0.401148	0.371095	0.0966307	0.233767	ENSMUSG00000002475	18	10644411	10706771	-1	protein_coding
ABHD5	-2.3110898569	9.70140047730515E-37	3.35484916505728E-35	-1	0.501543095	0.0081436015	0.0400656831	0	-1.81721	4.16623e-34	1.82231e-32	-1	-0.0194998243	0.8833701163	0.9597236425	0	23.3943	28.692	23.6851	29.1115	31.1744	42.3923	8.71141	9.52767	7.39196	8.3426	8.69966	8.51002	8.51743	34.2261	25.2571	8.54368	19.1361	ENSMUSG00000032540	9	122351608	122381524	1	protein_coding
ABHD6	1.8297767114	4.76476036047564E-15	5.17628282368465E-14	1	-0.0152363975	0.9645532284	0.9822890746	0	1.76715	2.67693e-08	1.88634e-07	1	0.0034010132	0.9844902577	0.9949240869	0	0.628942	1.29189	0.651823	1.01429	0.965849	0.705389	3.26978	3.11797	3.58514	4.492	3.51702	3.33567	3.78156	0.895176	0.857552	3.3243	2.21465	ENSMUSG00000025277	14	8002902	8056555	1	protein_coding
ABHD8	2.1577117434	2.09867630218329E-23	3.80288071719774E-22	1	-0.6257830681	0.0468789407	0.1458792117	0	1.19395	0.00011086	0.000446034	1	0.2423125698	0.1479321778	0.4364359343	0	10.9483	14.1343	5.65168	5.91627	6.86363	6.44483	26.5536	31.1368	28.3726	46.1303	34.5083	28.0086	36.2157	6.40824	10.2448	28.6877	20.3891	ENSMUSG00000007950	8	71456705	71463655	-1	protein_coding
ABI3BP	2.0079429296	6.35928152358865E-08	3.71444617727036E-07	1	-1.5026065972	3.98117181840571E-05	0.0005012562	-1	-0.555982	0.0806845	0.149819	0	0.7245125922	0.001917211	0.0297763062	0	1.67358	1.89602	2.78851	0.513222	0.431872	1.14067	2.31845	1.30071	1.75809	5.00506	2.42782	3.73313	3.722	0.695255	2.11937	1.79242	2.08226	ENSMUSG00000035258	16	56477846	56690128	1	protein_coding
ABL2	-1.0469548784	2.56543720275728E-15	2.84744984176881E-14	-1	0.3309421315	0.1833375899	0.3718887005	0	-1.20494	9.13608e-07	5.22e-06	-1	0.4533128061	8.64268928165821E-05	0.0028901086	0	11.5922	12.014	7.50738	15.8377	13.5576	14.1085	5.28506	4.90304	5.30406	8.24461	7.57144	8.48811	8.10139	14.5013	10.3712	5.16405	9.53448	ENSMUSG00000026596	1	156558786	156649568	1	protein_coding
ABLIM1	3.3010569759	8.04462090394055E-28	1.85833163529242E-26	1	-0.3890852565	0.3385224963	0.5488245851	0	2.42406	1.21366e-11	1.22905e-10	1	0.3890769754	0.0041083118	0.0497466105	0	15.8415	20.1634	6.60272	6.60221	9.69942	15.4746	99.223	99.4562	101.754	164.846	142.444	115.737	141.009	10.5921	14.2025	100.144	66.487	ENSMUSG00000025085	19	57032733	57314919	-1	protein_coding
ABR	-0.8662742425	4.74370510992574E-13	4.46474345675111E-12	0	-1.3112946632	1.15721573869688E-09	4.03195003648151E-08	-1	-2.26107	1.38845e-27	4.50244e-26	-1	0.028284988	0.7675513717	0.9133160239	0	143.75	173.605	113.978	62.0237	59.3572	64.5432	37.1581	34.3799	32.9884	37.9419	39.1242	34.0492	37.0384	61.9747	143.778	34.8421	69.4082	ENSMUSG00000017631	11	76416734	76622314	-1	protein_coding
ABTB1	-1.1662746959	2.30649960499388E-10	1.72079664407561E-09	-1	0.3700684625	0.1566154433	0.3352571201	0	-1.1811	1.37831e-06	7.62455e-06	-1	0.3497198684	0.0058028092	0.0623458738	0	27.4047	42.0517	18.3088	27.1737	31.8151	42.499	14.7296	15.8319	14.3752	20.5179	18.059	17.0791	18.552	33.8293	29.2551	14.9789	24.1538	ENSMUSG00000030083	6	88835914	88841984	-1	protein_coding
ABTB2	0.3896686682	0.0125829246	0.0305564462	0	-1.1188274589	6.16317754599562E-07	1.26315477341085E-05	-1	-1.00664	1.24484e-06	6.94942e-06	-1	0.2135960688	0.0501212094	0.2388342879	0	19.8986	22.4627	14.5504	7.44561	8.88224	9.92686	10.8163	11.6144	12.2224	14.056	14.9123	13.5695	14.1793	8.75157	18.9706	11.551	13.3631	ENSMUSG00000032724	2	103566310	103718423	1	protein_coding
ACAA2	-0.5952371145	0.0017988145	0.0053401	0	1.0823354169	1.19352097679061E-05	0.0001762053	1	0.264303	0.280288	0.407196	0	0.202030078	0.1727674496	0.471109362	0	12.0387	11.321	19.1582	32.5084	31.92	27.457	21.3036	21.0169	20.3008	29.6329	25.8404	20.5361	25.3365	30.6285	14.1726	20.8738	22.7528	ENSMUSG00000036880	18	74779197	74806207	1	protein_coding
ACACB	1.1283858483	9.16718026306431E-05	0.0003504221	1	-0.5368037455	0.2493100397	0.4531039729	0	0.908394	0.0767325	0.143914	0	-0.3396289956	0.1483811492	0.4369197135	0	0.373782	0.117954	0.10228	0.11313	0.194656	0.22114	0.822273	0.384542	0.414737	0.51172	0.504632	0.420147	0.478833	0.176309	0.198005	0.540517	0.348416	ENSMUSG00000042010	5	114146535	114250761	1	protein_coding
ACAD10	0.6636087336	0.0093364891	0.0234798733	0	0.922744855	0.0083069984	0.0406607946	0	1.57212	3.58892e-06	1.85767e-05	1	0.0226405851	0.9011851855	0.9662555382	0	0.361414	0.391601	0.663081	0.986735	1.0748	1.33821	1.69343	1.586	2.4448	2.14253	2.7966	1.62966	2.1896	1.13325	0.472032	1.90808	1.42574	ENSMUSG00000029456	5	121621026	121660514	-1	protein_coding
ACADSB	-1.0143497844	1.0549647633877E-09	7.39631460139488E-09	-1	0.1460159529	0.5199147161	0.7072177757	0	-0.769863	0.00107097	0.00347508	0	-0.1150584319	0.433229019	0.7223972481	0	14.7119	8.58337	17.0528	12.5393	16.9095	19.0605	9.45099	9.85029	12.1032	9.08964	9.98055	11.7793	10.2832	16.1698	13.4494	10.4682	12.5926	ENSMUSG00000030861	7	131410601	131448944	1	protein_coding
ACAN	-3.3856861307	0.01638378	0.0385114143	0	-3.2695216578	7.62706262941618E-09	2.33105902978472E-07	-1	-6.40893	4e-08	2.74244e-07	-1	NA	NA	NA	0	0.192372	0.200328	0.376988	0.00310743	0.00366575	0.0242322	0	0	0	0	0	0	0	0.0103351	0.256563	0	0.0667244	ENSMUSG00000030607	7	79053483	79115099	1	protein_coding
ACAP1	1.7138549207	2.81357301407331E-08	1.70255911947247E-07	1	-0.6140112578	0.1179403612	0.2778231274	0	0.667873	0.0423349	0.0881596	0	0.3333847661	0.0098639163	0.0880506344	0	72.9294	92.2974	33.2842	25.6274	39.3252	64.7236	133.874	143.126	122.958	196.907	190.763	151.02	179.563	43.2254	66.1703	133.319	105.57	ENSMUSG00000001588	11	69881567	69895539	-1	protein_coding
ACAP2	-0.9750589893	2.11864798825597E-14	2.19301491314711E-13	0	-0.0487280999	0.7098047248	0.841030603	0	-1.03163	1.21633e-17	2.04591e-16	-1	-0.0240778369	0.8228534473	0.937060369	0	19.5981	21.1483	20.4504	20.8397	18.0487	21.0496	12.1785	11.8779	12.5743	12.7005	11.7924	13.3794	12.6241	19.9793	20.3989	12.2102	16.3031	ENSMUSG00000049076	16	31092413	31201238	-1	protein_coding
ACE	-1.9349014367	1.14762533850324E-10	8.80151820548386E-10	-1	-0.0822349319	0.781262422	0.8825077723	0	-3.42197	4.7481e-14	5.95715e-13	-1	0.8311198226	0.0022728127	0.0333764969	0	4.64473	4.00104	2.12199	2.98411	3.60768	3.36081	0.435972	0.28662	0.473278	0.721854	1.23551	1.76191	1.23976	3.31753	3.58925	0.398623	2.13629	ENSMUSG00000020681	11	105967945	105989964	1	protein_coding
ACE2	5.9237323287	4.70720036622269E-09	3.08425410055405E-08	1	-1.8627401918	0.0080652546	0.0397414435	0	3.18338	7.71e-07	4.45578e-06	1	-0.4166386756	0.131187674	0.4082314365	0	0.128972	0.0147552	0.0805812	0	0	0.0158819	0.516628	0.846892	1.16773	0.124081	0.571973	0.781382	0.492479	0.00529397	0.0747695	0.84375	0.354073	ENSMUSG00000015405	X	164139332	164188420	1	protein_coding
ACER2	2.2682634726	6.59723492729073E-12	5.66732255167598E-11	1	-2.8472642625	9.4473582704164E-10	3.37756228447254E-08	-1	-0.960574	0.043085	0.08938	0	-0.0095306487	0.9638805435	0.9885082372	0	1.60968	2.13638	0.595387	0.0935235	0.162962	0.114711	0.733751	0.786269	0.737179	1.07249	0.756068	0.719256	0.849271	0.123732	1.44715	0.7524	0.793138	ENSMUSG00000038007	4	86874396	86934822	1	protein_coding
ACER3	-3.714602269	7.89963877324903E-58	5.9456398884542E-56	-1	0.8043376981	0.0046062184	0.0258549981	0	-2.84297	3.32952e-23	8.36993e-22	-1	-0.0516587071	0.7916901403	0.9238883654	0	24.5347	18.0012	33.8454	56.6048	44.0402	38.9118	4.22651	3.80786	5.67895	3.79601	3.93272	4.99499	4.24124	46.5189	25.4604	4.57111	20.1979	ENSMUSG00000030760	7	98206389	98321208	-1	protein_coding
ACHE	-1.7080718808	2.26647373534201E-05	9.52887123013176E-05	-1	-2.4042468946	5.66826124667376E-10	0.000000021	-1	-5.09391	2.87854e-18	5.05552e-17	-1	0.3061096786	0.2415443862	0.5495553114	0	4.06959	2.51699	1.62743	0.438021	0.576407	0.332916	0.102053	0.0282934	0.0745433	0.171681	0.121713	0.230468	0.174621	0.449115	2.738	0.0682966	0.857509	ENSMUSG00000023328	5	137287519	137294466	1	protein_coding
ACKR2	3.0677602093	2.66110606442276E-10	0.000000002	1	-1.1405768917	0.0482140619	0.1489722779	0	0.234953	0.711279	0.804617	0	0.8832916213	0.0009324069	0.017976179	0	0.247205	0.121741	0.448114	0.1184	0.124492	0.046048	0.181143	0.388269	0.171838	1.33704	1.28196	1.70484	1.44128	0.0963133	0.272353	0.247083	0.514258	ENSMUSG00000044534	9	121898355	121911074	1	protein_coding
ACKR3	-5.3106369874	1.65858405113414E-61	1.45797134662864E-59	-1	1.8724908002	3.37712899360026E-09	1.08220606863481E-07	1	-6.55389	6.08266e-12	6.31114e-11	-1	0.6570130319	0.0049942258	0.0567316437	0	0.788475	0.663177	1.84342	3.24737	4.77458	5.01819	0.0152661	0	0	0.146608	0.0720615	0.117619	0.112096	4.34671	1.09836	0.0050887	1.39056	ENSMUSG00000044337	1	90203980	90216751	1	protein_coding
ACKR4	0.8232851377	0.1369288187	0.2341903775	0	-0.9781724311	0.0730392476	0.199750407	0	-2.71667	0.000247796	0.000924886	-1	0.9865289622	0.0003125536	0.0077822684	0	0.5033	0.670672	0.543093	0.316518	0.52799	0.797205	0.318323	0.329929	0.377703	0.836369	0.694541	0.643154	0.724688	0.547238	0.572355	0.341985	0.546566	ENSMUSG00000079355	9	104084157	104126933	-1	protein_coding
ACOD1	-5.3490453002	3.474594552546E-10	2.54446382002184E-09	-1	-2.4538036604	3.04024551338507E-17	3.57424691858884E-15	-1	-8.06467	2.24765e-92	6.6431e-90	-1	-0.0703304127	0.7664267705	0.9126174454	0	452.433	624.55	288.634	87.7096	62.2815	81.9481	2.91686	0.982633	1.69144	0.527074	0.59454	3.6485	1.59004	77.3131	455.206	1.86364	133.993	ENSMUSG00000022126	14	103046977	103056573	1	protein_coding
ACOT1	-3.7987272099	1.48209830998897E-14	1.55155482624345E-13	-1	0.3672287583	0.3636114981	0.5739490666	0	-2.43949	0.00018695	0.00071679	-1	-0.2732054117	0.2719787229	0.5791902918	0	1.57027	3.30241	2.10632	2.14107	2.48226	4.50824	1.53723	0.692438	0.663331	1.40126	1.0286	1.38511	1.27166	3.04386	2.32633	0.964333	1.90154	ENSMUSG00000072949	12	84009502	84017670	1	protein_coding
ACOT2	1.3870605362	4.70270959301029E-09	3.08218852124701E-08	1	0.0229359523	0.9361321466	0.9666505187	0	0.995002	0.000960695	0.00315039	0	0.3254293635	0.0966270486	0.3448396531	0	1.81372	2.95034	3.04527	2.77557	2.99134	2.43261	6.08518	4.53158	6.74352	9.44936	6.32193	8.41691	8.06273	2.73317	2.60311	5.78676	4.79644	ENSMUSG00000021226	12	83987861	83993873	1	protein_coding
ACOX3	-1.3721539353	6.7072465398143E-14	6.71920813651427E-13	-1	0.601359588	0.0067333353	0.0346764052	0	-1.12772	2.09477e-09	1.68698e-08	-1	0.3238442995	0.0041577613	0.0499597292	0	36.1519	33.5151	44.9032	73.6033	51.791	49.6142	22.7991	23.8279	22.383	30.0195	30.5856	28.0217	29.5423	58.3362	38.1901	23.0033	37.268	ENSMUSG00000029098	5	35583040	35615352	1	protein_coding
ACOXL	1.5381187861	4.84958119958306E-05	0.0001932365	1	-1.4915064259	0.0002926789	0.0027919663	0	-0.0819538	0.8289	0.890904	0	-0.0242864283	0.9181919985	0.9727637339	0	1.13293	0.81773	0.826867	0.202759	0.258174	0.55849	1.6304	0.985319	1.30787	1.96585	1.18149	1.0542	1.40051	0.339808	0.925842	1.30786	0.993507	ENSMUSG00000027380	2	127838876	128123873	1	protein_coding
ACP2	-2.3831163843	5.81650883289326E-23	1.0304616533105E-21	-1	0.6094900712	0.0799448183	0.2130150893	0	-1.50463	2.92084e-05	0.000130404	-1	-0.2150523847	0.2701449279	0.5773285523	0	27.6728	21.4811	54.4033	63.1571	55.8935	45.8749	14.6198	14.6334	16.8799	9.20818	16.3663	15.2503	13.6083	54.9752	34.5191	15.3777	29.62	ENSMUSG00000002103	2	91202885	91214098	1	protein_coding
ACSBG1	2.5635520683	2.81409390133203E-22	4.7937423551463E-21	1	-1.7583123708	1.63312152687742E-06	3.02372056227555E-05	-1	0.190284	0.592056	0.709592	0	0.4023635401	0.0299381785	0.1752317742	0	18.4656	18.6469	6.78199	2.79116	4.02484	4.70546	23.2585	18.3049	18.304	37.7563	26.8293	21.9681	28.8512	3.84049	14.6315	19.9558	16.8198	ENSMUSG00000032281	9	54604877	54661870	-1	protein_coding
ACSF2	1.2851827821	2.98569783075547E-20	4.50318315259523E-19	1	-0.0078194775	0.9605186727	0.9809382644	0	0.816538	2.15768e-07	1.35028e-06	0	0.4081842373	0.0005230625	0.011645734	0	5.63002	5.702	5.34094	5.90771	5.84813	6.73377	15.1684	11.7615	13.1565	19.7621	17.6281	17.3536	18.2479	6.1632	5.55765	13.3621	10.8327	ENSMUSG00000076435	11	94557102	94601871	-1	protein_coding
ACSL1	-2.5014972227	9.78082112385893E-56	6.70422890784509E-54	-1	-0.2919017435	0.0485266554	0.1496985826	0	-2.56225	1.49755e-80	3.03753e-78	-1	-0.2499342725	0.0685181407	0.2865492077	0	47.2827	46.0271	40.0355	37.1924	35.813	41.5035	9.05488	9.28193	8.63606	7.05433	8.71259	9.02199	8.26297	38.1696	44.4484	8.99096	24.968	ENSMUSG00000018796	8	46471037	46536051	1	protein_coding
ACSL4	-0.6591562907	2.90738914350129E-05	0.0001201724	0	-0.7625402357	4.07337050873515E-07	8.70211806676607E-06	0	-1.18759	6.76984e-16	9.86347e-15	-1	-0.2544318459	0.067920149	0.2848024718	0	24.6784	25.0556	21.7608	13.0095	12.1692	14.4903	11.9631	10.74	11.7794	9.62888	9.18689	11.767	10.1943	13.223	23.8316	11.4942	14.6858	ENSMUSG00000031278	X	142317993	142390535	-1	protein_coding
ACSS2	1.6013633654	1.74015268853299E-12	1.56419699880866E-11	1	-0.2662142244	0.3213740988	0.5323663326	0	1.22807	3.41457e-07	2.06682e-06	1	0.0592030863	0.7157218501	0.8890349714	0	3.87367	5.33621	3.33006	3.32237	3.84204	4.46608	12.3185	13.1245	13.0259	16.9744	14.2166	12.0528	14.4146	3.87683	4.17998	12.823	8.82359	ENSMUSG00000027605	2	155517948	155585724	1	protein_coding
ACTA2	-4.5441938201	5.19584769486087E-34	1.61274350755176E-32	-1	0.2334235456	0.3613269545	0.5716395284	0	-3.98433	4.82974e-19	9.01827e-18	-1	-0.1091841938	0.6769549112	0.8696579688	0	2.78001	2.08665	2.835	2.5392	3.31332	3.33154	0.246201	0.187913	0.135862	0.104808	0.265497	0.119413	0.163239	3.06135	2.56722	0.189992	1.49545	ENSMUSG00000035783	19	34241090	34255336	-1	protein_coding
ACTG2	3.6235765113	2.1251235780961E-12	1.89916173944496E-11	1	-0.5674295182	0.4031414025	0.6098357039	0	2.49376	0.00018963	0.000726127	1	0.1179254828	0.6297815195	0.8451032348	0	0.168795	0.712699	0.0768328	0.121576	0.159569	0.140398	1.51621	1.71109	1.25672	2.56219	1.36197	1.42321	1.78246	0.140514	0.319442	1.49467	0.934272	ENSMUSG00000059430	6	83512905	83536265	-1	protein_coding
ACTN1	1.0946546579	0.0022249987	0.0065046896	0	0.3156321895	0.3754458823	0.5840777271	0	1.64817	4.92209e-09	3.7702e-08	1	-0.1968424393	0.3595927988	0.663880522	0	30.5865	42.5264	19.625	24.6224	37.2173	61.0705	97.3316	130.28	139.112	67.1635	126.607	132.338	108.703	40.9701	30.9126	122.241	75.7067	ENSMUSG00000015143	12	80167542	80260371	-1	protein_coding
ACTN2	2.7446394799	8.91725549473914E-13	8.22480221463104E-12	1	-1.092665538	0.0169327576	0.069293645	0	0.738356	0.0700619	0.133805	0	0.5993916713	0.0085188629	0.0796685898	0	1.35553	1.06446	0.574479	0.226377	0.362142	0.669704	2.66694	1.45669	2.00511	4.87973	2.80905	3.31476	3.66785	0.419408	0.998156	2.04291	1.78208	ENSMUSG00000052374	13	12269426	12340760	-1	protein_coding
ACTR3B	2.1371952348	3.76980882156435E-05	0.0001530181	1	-0.1301960725	0.8434616818	0.9175772363	0	1.60186	0.0262524	0.0587682	0	0.1780220377	0.5013030068	0.7720047851	0	0.174882	0.124578	0.0446402	0.213537	0.0465031	0.177634	0.585896	0.336852	0.562871	0.933001	0.90867	0.787527	0.876399	0.145891	0.1147	0.495206	0.408049	ENSMUSG00000056367	5	25759997	25850688	1	protein_coding
ACVR1	-1.4421453758	3.35004830491274E-09	2.22991221128455E-08	-1	0.3549748652	0.2189917503	0.4185405411	0	-0.931553	0.00249044	0.00740084	0	-0.1407118275	0.4961058618	0.7684845682	0	6.50915	3.43763	7.54591	7.61295	7.63877	6.66036	3.73945	3.78308	3.98229	2.29176	3.71208	3.97465	3.32616	7.30403	5.8309	3.83494	5.07401	ENSMUSG00000026836	2	58388644	58567157	-1	protein_coding
ACVR1C	3.4066777825	2.67905533872403E-05	0.0001114748	1	-1.2308855234	0.0767121216	0.2070094204	0	-0.0709166	0.934532	0.958822	0	0.6073450342	0.0245581095	0.1545801756	0	0.198557	0.652966	0.0231498	0.00745486	0.00586234	0	0.0401711	0.68776	0.027984	0.0468073	0.477839	0.315444	0.28003	0.00443907	0.291558	0.251972	0.207	ENSMUSG00000026834	2	58267453	58357895	-1	protein_coding
ACVRL1	-3.4911153973	4.15532811880079E-73	5.25831658813742E-71	-1	0.127397117	0.5208068564	0.707917562	0	-3.3031	1.9987e-51	1.64091e-49	-1	-0.0743424816	0.6855260404	0.873455717	0	43.5198	36.5926	51.5116	40.3803	48.6749	45.0392	4.26144	6.33924	5.60123	5.00723	5.19005	5.73274	5.31001	44.6981	43.8747	5.40064	24.8209	ENSMUSG00000000530	15	101128522	101145336	1	protein_coding
ACY3	-3.8534978354	2.27137744878155E-13	2.18787511597189E-12	-1	0.1332915257	0.7809278046	0.8823885847	0	-2.46388	0.000873546	0.00289165	0	-0.3023637358	0.2035789521	0.5063994854	0	0.486517	0.35981	1.36755	0.756202	0.796581	0.879207	0.164838	0.110866	0.156845	0.0788474	0.0344324	0.0791428	0.0641409	0.810663	0.737959	0.144183	0.439237	ENSMUSG00000024866	19	3986661	3990007	1	protein_coding
ADAM11	5.1322165098	3.66461928700357E-74	4.76835292649601E-72	1	-1.517289366	3.91309900585583E-06	6.57240772959209E-05	-1	3.5627	2.77573e-28	9.27738e-27	1	-0.0529674265	0.805894863	0.9310200764	0	3.79364	6.01503	2.16512	1.87215	1.10858	2.37895	69.0775	103.167	69.5088	50.7194	89.5557	103.806	81.3604	1.78656	3.99126	80.5844	41.9307	ENSMUSG00000020926	11	102761439	102780262	1	protein_coding
ADAM12	1.9159344721	9.78606612633169E-08	5.6051452115281E-07	1	0.1451933631	0.7481573697	0.8634935809	0	1.18916	0.00514102	0.0140617	0	0.6824684239	0.0024515158	0.0349305578	0	0.977563	0.491077	0.144887	0.303765	0.415497	0.539885	1.1683	1.06915	0.538976	3.51768	1.28633	2.99931	2.60111	0.419716	0.537842	0.925475	1.12104	ENSMUSG00000054555	7	133883199	134232146	-1	protein_coding
ADAM15	-4.5894756387	3.68517528642875E-109	1.3261448753397E-106	-1	1.1272482275	0.0012285546	0.0091039409	0	-3.20761	1.94799e-19	3.71789e-18	-1	-0.1640348687	0.3319187924	0.6389606081	0	68.2943	53.4902	144.052	200.242	221.825	162.165	11.3138	10.7058	10.6958	8.33475	9.57043	12.4943	10.1332	194.744	88.6122	10.9051	76.0986	ENSMUSG00000028041	3	89338542	89349996	-1	protein_coding
ADAM17	-1.5220945268	2.05228209986165E-32	5.93050301655126E-31	-1	0.2245735381	0.0761532093	0.2059545566	0	-1.2789	6.03914e-21	1.29879e-19	-1	-0.046385981	0.6942492735	0.876895631	0	51.7884	56.0605	55.0461	60.2729	59.1094	64.1744	26.0235	24.4183	27.4681	25.1386	25.9259	28.4739	26.5128	61.1856	54.2983	25.97	41.9917	ENSMUSG00000052593	12	21323509	21373632	-1	protein_coding
ADAM23	5.7806937333	3.38802517879256E-73	4.33497821626508E-71	1	-2.820748574	6.56633921126445E-36	5.47090253502003E-33	-1	2.81941	4.82472e-40	2.78823e-38	1	0.0703128519	0.7588387261	0.9096167769	0	5.24258	10.9763	8.06222	1.19183	0.982758	1.47983	58.5289	80.3625	88.4139	36.9003	81.1055	94.6095	70.8718	1.21814	8.0937	75.7684	38.988	ENSMUSG00000025964	1	63445891	63596276	1	protein_coding
ADAM33	-3.9348538116	2.81273029832462E-21	4.53006933571429E-20	-1	1.2145925013	0.0295440896	0.1047268571	0	-4.02644	0.000213843	0.000810591	-1	NA	NA	NA	0	0.128126	0.203013	0.990711	1.42699	0.864251	1.05912	0.0233123	0.253733	0	0.078214	0.174806	0.131369	0.12813	1.11679	0.440617	0.0923484	0.44447	ENSMUSG00000027318	2	131050591	131063814	-1	protein_coding
ADAM6B	4.4604996666	5.97106456146777E-07	0.000003144	1	NA	NA	NA	0	4.97964	8.49024e-05	0.000349353	1	0.0200879346	0.9412798522	0.9810802688	0	0	0	0	0.0093183	0.011002	0	0.222942	0.310458	0.264465	0.352123	0.311558	0.214592	0.292758	0.00677343	0	0.265955	0.141372	ENSMUSG00000051804	12	113489511	113492057	1	protein_coding
ADAM8	-1.3196849496	8.81773416300963E-08	5.08084151884601E-07	-1	-1.8769258025	8.00133419527428E-16	7.55318064946015E-14	-1	-3.14242	3.38754e-60	3.85081e-58	-1	-0.1180208911	0.5102256459	0.777252893	0	899.102	632.863	712.302	171.243	194.276	260.27	99.4153	102.344	107.56	71.1667	105.768	120.807	99.2472	208.596	748.089	103.106	289.76	ENSMUSG00000025473	7	139978932	139992562	-1	protein_coding
ADAM9	-3.0053693582	9.66778443212407E-47	4.93700095911861E-45	-1	0.5768982987	0.0496138987	0.1521932352	0	-2.20645	1.71907e-13	2.05465e-12	-1	-0.1927840017	0.2766380214	0.5848870189	0	40.2476	28.6557	63.1186	68.7091	69.7056	65.2398	11.4155	11.2929	12.3104	7.86376	10.422	12.8285	10.3714	67.8848	44.0073	11.6729	33.4841	ENSMUSG00000031555	8	24949611	25016927	-1	protein_coding
ADAMTS1	-5.765796277	5.71618646513163E-19	8.01763035800527E-18	-1	0.861183892	0.0826548939	0.2182839148	0	-6.56599	1.78218e-08	1.27716e-07	-1	NA	NA	NA	0	0.398534	0.644821	0.444453	0.420334	0.475289	1.59468	0	0	0	0.00978061	0.010738	0.029399	0.0166392	0.830101	0.495936	0	0.335669	ENSMUSG00000022893	16	85793827	85803113	-1	protein_coding
ADAMTS13	2.4018164041	1.0985539703171E-05	4.84875363939691E-05	1	-1.252211166	0.0322892998	0.1115485581	0	1.32356	0.00977443	0.0247716	0	-0.3439310131	0.1884441414	0.4879388573	0	0.22804	0.403093	0.15524	0.0633391	0.12702	0.135508	0.598856	0.665668	0.769722	0.437908	0.78354	0.495488	0.572312	0.108622	0.262124	0.678082	0.405285	ENSMUSG00000014852	2	26973416	27009628	1	protein_coding
ADAMTS15	-5.2067471021	0.000000623	0.000003272	-1	0.5613273886	0.3738996042	0.5829974057	0	-0.963291	0.376054	0.511282	0	NA	NA	NA	0	0.00810462	0.0583313	0.0867277	0.0671669	0.0442329	0.16845	0.0461348	0	0.0364125	0.00617544	0	0	0.00205848	0.0932833	0.0510545	0.0275158	0.043478	ENSMUSG00000033453	9	30899155	30922452	-1	protein_coding
ADAMTS2	-2.7488481045	6.83259105485632E-07	3.56892884778055E-06	-1	0.2677600269	0.6579678847	0.807315955	0	-5.00741	8.60249e-06	4.19955e-05	-1	NA	NA	NA	0	0.0526292	0.0540909	0.32847	0.141471	0.107635	0.416461	0	0	0.00590978	0.0599226	0.0328078	0.0285949	0.0404418	0.221856	0.145063	0.00196993	0.102333	ENSMUSG00000036545	11	50602084	50807573	1	protein_coding
ADAMTS5	-4.3790789138	8.14320182909017E-13	7.51687700704512E-12	-1	1.5198857299	0.0076364631	0.0381484728	0	-5.06385	8.74523e-05	0.000358988	-1	NA	NA	NA	0	0.0294717	0.0302849	0.152395	0.140987	0.216205	0.46176	0	0	0	0.0026909	0.01764	0.0215775	0.0139695	0.272984	0.0707172	0	0.0894177	ENSMUSG00000022894	16	85858170	85901125	-1	protein_coding
ADAMTS6	0.4306034095	0.0199954183	0.045957589	0	1.2442114619	0.000000049	1.27673026582141E-06	1	1.26171	2.3956e-07	1.48837e-06	1	0.3691474622	0.0220695262	0.1449047465	0	0.531443	0.484806	0.58134	1.35532	1.36751	1.23778	1.70285	1.67857	1.44209	2.60244	2.07856	2.02212	2.23437	1.3202	0.53253	1.60784	1.42374	ENSMUSG00000046169	13	104287873	104494763	1	protein_coding
ADAMTS7	1.8451576924	4.03853455698775E-05	0.000162851	1	-0.0110360972	0.9834731974	0.991457271	0	1.62981	0.00292214	0.00854384	0	0.1058043266	0.6883094669	0.8744499965	0	0.562288	0.255326	0.119835	0.263245	0.180223	0.58828	1.49076	1.43293	1.04565	0.544612	1.5995	1.87295	1.33902	0.343916	0.312483	1.32311	0.829633	ENSMUSG00000032363	9	90163069	90208071	1	protein_coding
ADAMTSL3	-4.5938009615	1.83309188834934E-07	1.02247370502721E-06	-1	-2.1134513717	4.30413302767597E-05	0.0005369798	-1	-6.8204	1.99292e-12	2.17237e-11	-1	NA	NA	NA	0	1.29241	0.501544	0.381399	0.0732853	0.149682	0.220846	0	0	0.00592396	0.00301006	0	0.0200137	0.00767459	0.147938	0.725118	0.00197465	0.220676	ENSMUSG00000070469	7	82335694	82614450	1	protein_coding
ADAMTSL4	-1.842606108	3.59372314983995E-11	2.89597753197915E-10	-1	0.0451955402	0.8598447189	0.9270919006	0	-1.93304	2.21915e-14	2.84814e-13	-1	0.08524364	0.6931211604	0.8764771929	0	14.4456	8.62676	17.5017	16.4861	14.6871	11.7412	4.76433	4.41733	3.8454	3.83683	5.37934	7.69352	5.63656	14.3048	13.5247	4.34235	9.4521	ENSMUSG00000015850	3	95676201	95687917	-1	protein_coding
ADAMTSL5	-2.7784869066	2.55858321485819E-18	3.4500427412997E-17	-1	-0.5764841833	0.0748136351	0.203095862	0	-3.46558	8.61235e-14	1.05808e-12	-1	0.059037633	0.8302938478	0.9402744901	0	9.54556	4.25126	8.42475	6.44952	6.02466	6.07172	1.21068	0.612668	1.98439	0.671594	1.6511	1.79754	1.37341	6.18197	7.40719	1.26925	4.05795	ENSMUSG00000043822	10	80339110	80348412	-1	protein_coding
ADAP1	1.2388882031	0.000000203	1.12644714501642E-06	1	0.1106486651	0.5671749213	0.7419981198	0	1.82791	2.3167e-17	3.79796e-16	1	-0.4291807807	0.0310221554	0.1790258498	0	29.4046	40.3664	24.8749	34.0397	34.0237	30.7669	105.654	146.126	143.357	65.1582	112.961	109.859	95.9927	32.9434	31.5486	131.712	73.0493	ENSMUSG00000056413	5	139271876	139325622	-1	protein_coding
ADAP2	-3.7669545588	1.8168779490416E-35	6.00351736648164E-34	-1	-0.1135060777	0.6532138777	0.8044155709	0	-3.08473	2.27351e-34	1.00506e-32	-1	-0.6460108728	0.0060839426	0.0642480705	0	42.2911	29.8123	53.5951	43.5158	38.2275	34.4982	5.67598	6.69475	5.64164	1.79046	4.21742	4.20965	3.40584	38.7472	41.8995	6.00412	22.5142	ENSMUSG00000020709	11	80154105	80178958	1	protein_coding
ADAT1	0.6871965639	0.0008886192	0.002805839	0	0.2383617113	0.4056018749	0.6117552304	0	1.21036	2.51781e-05	0.000113638	1	-0.2811255518	0.099975137	0.3509167925	0	0.637725	1.10753	0.894959	1.18546	0.8687	1.0209	2.19301	2.68569	2.03714	2.1176	1.98616	1.80617	1.96998	1.02502	0.880071	2.30528	1.54509	ENSMUSG00000031949	8	111966908	111992302	-1	protein_coding
ADCY1	3.7603680468	6.51846304546418E-05	0.000255014	1	-1.3436151734	0.0559373134	0.1656252685	0	0.401962	0.668567	0.772823	0	0.3254347409	0.2323102076	0.5401876463	0	0.00386384	0.0345816	0.0298898	0.00184985	0.00218183	0	0.0212557	0.0162324	0.0301928	0.107253	0.0669076	0.0614013	0.0785206	0.00134389	0.0227784	0.0225603	0.0313008	ENSMUSG00000020431	11	7063489	7178506	1	protein_coding
ADCY3	2.2154448028	7.7856887074385E-23	1.37088835337168E-21	1	-0.5570822546	0.0340645732	0.1161529211	0	1.49371	1.07528e-12	1.19605e-11	1	0.1078545598	0.4722480407	0.753039455	0	1.43108	1.70192	1.46771	1.15338	1.55399	1.94327	6.2603	5.35132	5.35118	6.98925	6.72969	5.41316	6.37737	1.55021	1.53357	5.65427	3.77885	ENSMUSG00000020654	12	4133103	4213525	1	protein_coding
ADCY4	-2.9085954876	1.78638434667826E-13	1.73595856068975E-12	-1	0.237837	0.4855918821	0.6809657692	0	-3.09261	1.15835e-08	8.46821e-08	-1	0.1754910265	0.5124180387	0.7790795011	0	0.578175	0.562084	1.11151	1.0557	0.929523	0.75936	0.137129	0.120708	0.0520056	0.065868	0.202059	0.166335	0.144754	0.914861	0.75059	0.103281	0.478371	ENSMUSG00000022220	14	55769058	55784042	-1	protein_coding
ADCY6	5.4355513048	1.30421734718694E-64	1.26740209801951E-62	1	-2.781643491	1.60725316623683E-12	9.22149473790313E-11	-1	3.0117	1.35559e-13	1.63914e-12	1	-0.4899225402	0.0358122618	0.1957366417	0	12.1079	18.5623	4.7046	1.33909	1.49882	1.52153	95.8105	137.05	126.91	43.0755	97.8341	104.296	81.7352	1.45315	11.7916	119.924	53.7259	ENSMUSG00000022994	15	98589994	98607633	-1	protein_coding
ADCY9	-2.8938980749	6.3795340188102E-39	2.36979109656803E-37	-1	0.7690918719	0.0369849238	0.1233629332	0	-1.98103	0.000340614	0.00123048	0	-0.0311208847	0.9094026853	0.9690293799	0	1.01342	0.644116	2.02268	2.16286	2.20856	2.13048	0.452692	0.125974	0.496901	0.291722	0.39111	0.427048	0.36996	2.1673	1.22674	0.358522	1.03063	ENSMUSG00000005580	16	4287529	4420498	-1	protein_coding
ADD3	0.0618829278	0.7514824435	0.8416764167	0	1.4066917633	8.69072111488013E-11	3.7424783983022E-09	1	1.25366	3.60838e-09	2.815e-08	1	0.1911782509	0.2151827482	0.5214141044	0	13.1317	15.1179	21.164	46.9261	45.0282	41.5275	46.4359	48.8057	50.2325	74.8722	52.1972	49.7998	58.9564	44.4939	16.4712	48.4914	42.1032	ENSMUSG00000025026	19	53140445	53247399	1	protein_coding
ADGB	-3.9382227894	1.01260669582688E-17	1.31684612149005E-16	-1	-0.7726234874	0.0139822245	0.0601304687	0	-4.95497	4.30867e-27	1.36721e-25	-1	0.059835443	0.8143310719	0.9339303087	0	1.219	2.31806	1.55339	0.813147	0.743138	1.29042	0.102778	0.117327	0.0487173	0.0308381	0.0660258	0.135504	0.077456	0.948902	1.69682	0.0896074	0.703195	ENSMUSG00000050994	10	10335703	10472326	-1	protein_coding
ADGRA2	-0.6523622044	0.0572045814	0.1137522633	0	-0.3719945796	0.4220276394	0.6266807945	0	-2.13624	0.000126737	0.000504923	-1	0.7082180407	0.0071977815	0.0707679312	0	0.386445	0.523623	2.73658	0.566528	0.664305	0.904995	0.213836	0.261977	0.304747	0.318318	0.888767	0.793707	0.666931	0.711943	1.21555	0.260187	0.713652	ENSMUSG00000031486	8	27085583	27123436	1	protein_coding
ADGRB1	-5.1549200444	1.9927999721994E-18	2.70773900647342E-17	-1	-1.3493195592	0.0025600648	0.0163039289	0	-8.07706	1.31676e-13	1.59686e-12	-1	NA	NA	NA	0	1.96528	2.53803	0.478618	0.779301	0.593784	0.530659	0	0	0	0	0.00426617	0.161369	0.0552117	0.634581	1.66064	0	0.587609	ENSMUSG00000034730	15	74516195	74589465	1	protein_coding
ADGRB2	2.5640271775	5.19258218586545E-08	3.06249322209135E-07	1	-2.9450838805	5.31460462294812E-13	3.35012396018273E-11	-1	-0.674021	0.0972929	0.174655	0	0.0236010473	0.9294260997	0.9767080584	0	3.72348	2.30801	1.17823	0.124962	0.150615	0.2868	1.21425	2.44192	1.606	4.1647	2.50625	1.0974	2.58945	0.187459	2.40324	1.75406	1.73355	ENSMUSG00000028782	4	129984870	130022633	1	protein_coding
ADGRE1	-6.4458793177	2.39113784294223E-65	2.38399548315163E-63	-1	1.3941889505	0.0054537487	0.0295059817	0	-4.19723	3.65176e-07	2.20266e-06	-1	-0.2053288913	0.4508240368	0.7357390292	0	21.5464	18.3954	111.249	154.264	181.325	137.98	2.90913	1.25004	3.41657	0.998602	1.90687	3.41919	2.10822	157.856	50.3969	2.52525	53.2217	ENSMUSG00000004730	17	57358686	57483529	1	protein_coding
ADGRE4	-2.9426593384	4.64280678735017E-21	7.35409099858746E-20	-1	0.9261565683	0.0695065304	0.1926458841	0	-0.971099	0.248106	0.369188	0	-0.5348781901	0.044557847	0.2224987088	0	1.97874	1.89314	11.4332	10.6137	9.84936	12.3463	2.62285	1.61308	4.59471	1.01693	1.58589	2.5653	1.72271	10.9365	5.10169	2.94355	5.1761	ENSMUSG00000032915	17	55749984	55853662	1	protein_coding
ADGRE5	-1.589188062	3.03088827553314E-13	2.89164821349643E-12	-1	1.3892753947	5.8459723435958E-10	2.158504200777E-08	1	-0.480631	0.000850917	0.00282397	0	0.2635564007	0.0274084893	0.1657089986	0	163.092	215.884	163.764	574.131	497.925	389.41	156.362	164.614	149.766	225.006	200.492	180.106	201.868	487.155	180.913	156.914	256.713	ENSMUSG00000002885	8	83723251	83741326	-1	protein_coding
ADGRF1	-5.0812458934	5.35035036827879E-05	0.0002117977	-1	0.0929562903	0.8913145427	0.9442868522	0	-3.40546	0.0172915	0.0409131	0	NA	NA	NA	0	0.0506323	0.117273	0	0.0483154	0.0498921	0.0874678	0	0	0	0	0	0	0	0.0618918	0.0559684	0	0.029465	ENSMUSG00000041293	17	43270329	43324737	1	protein_coding
ADGRF3	2.9380733801	2.17655518738641E-07	1.20442677848862E-06	1	-0.2015041923	0.7511930658	0.8653087304	0	3.2104	1.45514e-08	1.05374e-07	1	-0.3705679764	0.1659890384	0.4647090575	0	0.0636208	0.0491605	0.0567828	0.152855	0.0450051	0.0841351	1.24804	0.898241	2.15832	0.239118	0.690295	0.836052	0.588488	0.0939984	0.0565214	1.43487	0.543469	ENSMUSG00000067642	5	30193431	30205722	-1	protein_coding
ADGRF5	-5.1520828656	7.78085822515471E-21	1.21739772950773E-19	-1	1.1507613982	0.0257816659	0.0947371166	0	-0.869859	0.444898	0.578584	0	NA	NA	NA	0	0.0279093	0.0516187	0.184121	0.226999	0.220515	0.243954	0.148281	0	0.00501349	0.00509683	0.00278434	0.0127717	0.00688429	0.230489	0.087883	0.0510982	0.0940887	ENSMUSG00000056492	17	43389466	43459557	1	protein_coding
ADGRG1	-4.8393343033	4.65310871260419E-75	6.08896288409018E-73	-1	-0.7969733245	0.0161530947	0.06689724	0	-4.79758	9.28432e-25	2.5783e-23	-1	-0.4566703128	0.0967121951	0.3450008118	0	16.0416	23.0325	11.2447	8.35178	11.192	12.7558	1.23633	0.409223	2.13007	0.709482	0.337857	0.338719	0.462019	10.7665	16.7729	1.25854	7.31501	ENSMUSG00000031785	8	94974751	95014217	1	protein_coding
ADGRG3	-3.0308821347	6.81180169261986E-20	1.00824296132859E-18	-1	-1.0113284911	0.0238054818	0.0893603229	0	-4.53114	3.33545e-25	9.54457e-24	-1	0.3274533127	0.1085862562	0.3688298917	0	37.8145	56.7847	14.1386	9.37051	16.0233	25.0461	2.68849	2.25575	1.33646	2.90941	3.09141	2.38776	2.79619	16.8133	36.2459	2.09357	14.4872	ENSMUSG00000060470	8	95017692	95045250	1	protein_coding
ADGRG5	2.1489165076	4.74749641442902E-20	7.09997337147499E-19	1	-0.7986865049	0.0020079416	0.0135058566	0	1.02596	3.99877e-05	0.000174574	1	0.237325009	0.1891000863	0.489073805	0	14.86	18.7753	9.85407	8.73965	9.0099	7.9303	35.4368	38.9403	40.2102	55.6742	61.0241	33.7702	50.1562	8.55995	14.4965	38.1958	27.8521	ENSMUSG00000061577	8	94923694	94943280	1	protein_coding
ADGRG6	0.7892868438	0.0188524288	0.0436503758	0	0.4466517772	0.0767197675	0.2070094204	0	1.60478	8.95624e-11	8.31668e-10	1	-0.2884614698	0.2244771231	0.5327707711	0	5.32251	6.63771	4.33902	7.85703	7.57242	5.77568	16.1036	20.9692	18.9443	8.69121	18.9021	21.8496	16.481	7.06838	5.43308	18.6724	11.9137	ENSMUSG00000039116	10	14402583	14545179	-1	protein_coding
ADGRG7	-3.7215423149	1.60821502554479E-08	9.98350411140757E-08	-1	3.594487614	6.89032409518456E-08	1.75118409331594E-06	1				0	NA	NA	NA	0	0	0	0	0.184126	0.37265	0.410271	0	0	0	0.0251587	0.0457975	0.00841097	0.0264557	0.322349	0	0	0.0872012	ENSMUSG00000022755	16	56724609	56795855	-1	protein_coding
ADGRL1	2.1285399819	4.04176310959479E-26	8.52434488801077E-25	1	-0.3756032707	0.3304821383	0.5408684956	0	1.11334	0.00346001	0.00991195	0	0.532246108	3.71063602857973E-05	0.0015029818	0	4.61963	9.64559	1.04119	2.31884	3.30587	5.11166	11.3557	11.4797	11.646	20.4862	23.0065	18.8518	20.7815	3.57879	5.10214	11.4938	10.2391	ENSMUSG00000013033	8	83900105	83941954	1	protein_coding
ADGRL2	-2.8945681205	1.14303617259039E-22	1.99132118690842E-21	-1	-0.9149361005	0.0014346189	0.0103080622	0	-3.50993	5.19584e-19	9.66697e-18	-1	-0.1995440256	0.463202142	0.7458486441	0	2.6357	2.88837	3.90712	1.15221	1.70245	2.15322	0.553475	0.195976	0.41987	0.340163	0.360032	0.341132	0.347109	1.66929	3.14373	0.389774	1.38748	ENSMUSG00000028184	3	148815583	148990555	-1	protein_coding
ADGRL4	-4.3974502545	1.04582938604073E-34	3.35466526321785E-33	-1	3.1593294596	7.92705400004481E-18	1.02639280947878E-15	1	-0.825125	0.35237	0.486336	0	-0.0429010219	0.8611238486	0.950712906	0	0.605281	0.121923	0.378258	1.92709	3.92371	4.02915	0.479301	0	0.451203	0.0987093	0.312622	0.102546	0.171292	3.29332	0.368487	0.310168	1.03582	ENSMUSG00000039167	3	151437887	151545086	1	protein_coding
ADH7	-1.2333645335	0.3488129477	0.4884781101	0	-3.8163896213	1.51120249193542E-10	6.17466382792293E-09	-1	-6.81369	4.21596e-09	3.26071e-08	-1	NA	NA	NA	0	1.17608	0.794533	0.247617	0.00681213	0.0080402	0.065131	0	0	0	0.0195322	0	0	0.00651073	0.0266611	0.73941	0	0.193145	ENSMUSG00000055301	3	138217760	138233382	1	protein_coding
ADIPOR1	-1.0644845762	2.2769338899571E-21	3.68776824329129E-20	-1	-0.5087516411	0.0134180737	0.0583927799	0	-1.61946	3.66737e-16	5.44682e-15	-1	0.0087187404	0.9211723897	0.9739478912	0	100.931	132.718	83.7855	72.2516	74.3063	76.7831	43.5593	43.0438	41.2078	46.8896	44.0931	43.9142	44.9656	74.447	105.811	42.6036	66.9569	ENSMUSG00000026457	1	134415378	134433351	1	protein_coding
ADM	3.4580572826	1.97104197513678E-17	2.52475348884178E-16	1	-2.2869882424	2.7715253707126E-06	4.85917115086602E-05	-1	0.989793	0.02067	0.0478561	0	-0.1348791826	0.5640220095	0.8100927339	0	2.20398	2.63832	0.917952	0.197488	0.212228	0.500108	3.90457	6.27665	5.0059	3.03144	5.31276	5.09205	4.47875	0.303275	1.92008	5.06237	2.94112	ENSMUSG00000030790	7	110627661	110629820	1	protein_coding
ADM2	5.4099218779	4.06940321200665E-08	2.41801923053986E-07	1	-1.8112340857	0.0100391877	0.0469565423	0	1.81202	0.0117027	0.0290379	0	0.1012807847	0.7106980043	0.8854204866	0	0.211713	0.110129	0.237165	0.0248635	0	0	0.652722	0.793857	1.19816	0.693893	1.14885	1.24998	1.03091	0.00828783	0.186336	0.88158	0.526778	ENSMUSG00000054136	15	89322972	89324728	1	protein_coding
ADORA2A	2.3959071659	2.87458561394232E-16	3.3985924679007E-15	1	-0.5302595499	0.1298290572	0.2965686284	0	2.0465	1.94343e-11	1.93399e-10	1	-0.2137804128	0.2521045744	0.5605857146	0	12.4442	17.5448	7.08521	6.41772	7.09066	11.7323	59.4217	64.9525	66.0364	38.994	61.085	67.5427	55.8739	8.41356	12.3581	63.4702	35.0289	ENSMUSG00000020178	10	75316943	75334788	1	protein_coding
ADORA2B	-4.0981164176	8.52994842811471E-56	5.86427588799731E-54	-1	-0.8370492704	0.0001690522	0.0017416917	0	-4.52242	1.11338e-61	1.33923e-59	-1	-0.3029560544	0.2461868544	0.5539846339	0	10.8464	16.3987	14.6515	6.50015	7.52331	9.04549	0.684238	0.67656	0.800327	0.390798	0.619445	0.645116	0.551786	7.68965	13.9655	0.720375	5.73184	ENSMUSG00000018500	11	62248984	62266453	1	protein_coding
ADORA3	-3.1632123656	6.36193561750326E-13	5.92007027097848E-12	-1	-2.4858033365	9.12446378530383E-34	6.72508075068374E-31	-1	-5.66512	5.70809e-74	1.05442e-71	-1	-0.0305701052	0.9104188931	0.9694518739	0	20.7467	24.5296	17.6917	3.61385	2.85943	3.46781	0.361191	0.409484	0.476469	0.150068	0.530921	0.774342	0.48511	3.3137	20.9893	0.415715	6.30096	ENSMUSG00000000562	3	105870858	105908926	1	protein_coding
ADPGK	-2.6608918306	2.40900708833209E-15	2.68028223436601E-14	-1	3.1210603626	5.5157985814318E-18	7.23967453534094E-16	1	0.15417	0.480068	0.610307	0	0.4538795611	1.53795951322387E-05	0.0007433471	0	6.64526	7.44459	11.8779	46.9189	73.5033	141.812	12.1636	11.3326	11.898	17.4536	15.854	16.4638	16.5905	87.4114	8.65592	11.7981	31.114	ENSMUSG00000025236	9	59291558	59324052	1	protein_coding
ADRB2	-1.8121548585	1.37735016396383E-11	1.15604051116075E-10	-1	1.8047494353	6.34515351286092E-10	2.31604146222769E-08	1	-0.581151	0.0131269	0.0321057	0	0.5537009124	0.0006707343	0.0142006394	0	6.19944	7.8601	9.03315	20.0353	24.7462	41.138	6.59702	5.16539	7.02947	9.98172	9.16778	10.9602	10.0366	28.6398	7.69756	6.26396	13.1595	ENSMUSG00000045730	18	62177817	62179959	-1	protein_coding
ADSSL1	-4.5508311468	4.6439541008709E-164	1.06954906897158E-160	-1	-0.7143980661	0.000000583	1.19875352838769E-05	0	-5.27541	5.60371e-148	3.86451e-145	-1	-0.0139045645	0.9442718267	0.9815189689	0	101.29	108.719	113.121	60.9974	70.6226	64.6153	3.45499	2.58567	3.98215	3.05803	3.56746	3.71077	3.44542	65.4118	107.71	3.34094	44.977	ENSMUSG00000011148	12	112620045	112641354	1	protein_coding
AEBP1	-3.7400245247	1.14542864073407E-17	1.48705563837352E-16	-1	0.6133911558	0.203948915	0.3995780654	0	-2.88069	4.06757e-06	2.08611e-05	-1	-0.0564416216	0.8364487741	0.9418820459	0	0.570714	0.301503	1.15886	0.691207	0.894666	1.81352	0.130497	0.103749	0.0882194	0.165923	0.101479	0.0986554	0.122019	1.13313	0.677026	0.107488	0.509916	ENSMUSG00000020473	11	5861947	5872088	1	protein_coding
AEBP2	2.0412102318	9.54086610014859E-29	2.32278739061863E-27	1	-0.9835827105	0.0002609152	0.0025354549	0	1.29871	9.92618e-07	5.62946e-06	1	-0.2849357308	0.0647561811	0.2774001751	0	80.9982	90.8606	45.478	40.5251	44.5587	44.0559	208.093	246.689	257.786	174.656	241.223	244.945	220.275	43.0466	72.4456	237.523	143.322	ENSMUSG00000030232	6	140622663	140678472	1	protein_coding
AFAP1L1	-6.0838836834	8.46526465714434E-23	1.48713585292671E-21	-1	2.1097394225	0.0001434379	0.0015161061	0	-3.65034	0.00338777	0.00972952	0	NA	NA	NA	0	0.0522874	0.0359246	0.292152	0.737773	0.827934	0.785972	0	0	0.0150224	0.0238126	0.0173383	0	0.013717	0.783893	0.126788	0.00500747	0.232351	ENSMUSG00000033032	18	61730261	61786702	-1	protein_coding
AFDN	-1.578076631	2.06962656101136E-11	1.7096689141554E-10	-1	-0.0364497853	0.8481463055	0.9202257758	0	-1.61567	1.01336e-27	3.30165e-26	-1	-0.0319897262	0.8599225948	0.9504462082	0	18.5397	15.1974	14.8155	20.1573	14.4087	12.8797	4.67161	6.00526	5.23678	5.58203	7.94806	6.19864	6.57624	15.8152	16.1842	5.30455	10.9701	ENSMUSG00000068036	17	13760539	13906150	1	protein_coding
AFF1	-0.6858519468	3.46362323727322E-06	1.64577484583535E-05	0	-0.5099614837	0.0063529565	0.0331179829	0	-1.4001	3.93337e-16	5.83351e-15	-1	0.1591130804	0.1784444303	0.4764132206	0	44.2152	45.0094	33.1059	27.1393	28.6029	34.0739	19.6123	18.4248	19.8257	21.1144	23.864	24.3558	23.1114	29.9387	40.7768	19.2876	28.2786	ENSMUSG00000029313	5	103692374	103855322	1	protein_coding
AFF2	-5.4701549336	5.26382922531295E-12	4.54560370784336E-11	-1	2.3743303825	0.0002203922	0.0021985296	0	-3.15935	0.0286193	0.0631645	0	NA	NA	NA	0	0	0.224286	0.0330608	0.313881	0.561212	1.48403	0	0	0	0.0164492	0.0447922	0.0238781	0.0283732	0.786374	0.0857823	0	0.225132	ENSMUSG00000031189	X	69360294	69868037	1	protein_coding
AFF3	2.2813803444	2.23668674441407E-12	1.99585945023636E-11	1	0.4363225833	0.2347215501	0.4354836804	0	2.12717	1.35866e-17	2.27422e-16	1	0.5577771544	0.0001875293	0.0053133303	0	1.16972	3.51764	1.59681	1.2938	1.51111	4.14524	7.24491	9.56744	8.53215	15.6365	13.3609	11.5196	13.5057	2.31672	2.09472	8.44817	6.59132	ENSMUSG00000037138	1	38177326	38664955	-1	protein_coding
AFG3L2	-0.7223239622	0.000005633	2.59936297818995E-05	0	-0.9112209488	1.0235820845455E-07	2.49553479467498E-06	0	-1.62433	6.66308e-23	1.62946e-21	-1	-0.0488162998	0.7102256071	0.8854204866	0	46.5056	39.1058	40.7088	22.0612	24.0456	20.9638	16.9054	18.5696	14.7247	18.1903	17.7098	14.8613	16.9205	22.3569	42.1067	16.7332	24.5293	ENSMUSG00000024527	18	67404767	67449166	-1	protein_coding
AFP	2.7828328697	3.41011067037386E-09	2.2672707520029E-08	1	0.4204735948	0.5415562118	0.7229254481	0	2.94479	3.61596e-05	0.000159239	1	0.2942213171	0.2043188999	0.5074059545	0	0.309062	0	0.0877915	0.0467005	0.282592	0.456413	0.978714	1.7438	1.04027	2.18106	2.23258	1.39862	1.93742	0.261902	0.132284	1.25426	0.896467	ENSMUSG00000054932	5	90490737	90508907	1	protein_coding
AGAP1	-2.651732494	3.33884586349396E-23	5.98885974159887E-22	-1	0.9980077055	2.07662737778462E-05	0.0002848562	0	-1.15596	1.52829e-05	7.18284e-05	-1	-0.4068988461	0.0676009908	0.2841547128	0	6.66898	5.53592	9.79998	11.2814	14.6162	13.6247	2.84578	4.5669	4.04015	1.60191	2.84592	3.35109	2.59964	13.1741	7.33496	3.81761	6.73158	ENSMUSG00000055013	1	89454806	89897617	1	protein_coding
AGAP2	1.6574548882	1.96313691904544E-14	2.03845835809448E-13	1	-0.8359873796	0.0136408941	0.0591002607	0	0.555158	0.0862256	0.158388	0	0.1690400163	0.2324315596	0.5401876463	0	12.2655	16.1611	6.08616	4.99617	6.37622	7.44393	20.6317	21.1922	20.4324	28.9602	25.5332	19.9091	24.8008	6.27211	11.5043	20.7521	15.8323	ENSMUSG00000025422	10	127078907	127093169	1	protein_coding
AGL	-2.1594894906	7.26461862461597E-53	4.49761912751426E-51	-1	0.5840932188	0.0048607223	0.0269130372	0	-1.95197	1.39426e-15	1.97846e-14	-1	0.3295042924	0.0441976633	0.2215661476	0	5.61052	4.93849	6.73227	9.023	8.30783	10.2565	1.72966	1.62953	2.33853	2.58996	2.54116	2.23675	2.45596	9.19578	5.76043	1.89924	4.82785	ENSMUSG00000033400	3	116739999	116808166	-1	protein_coding
AGMO	-5.9663008519	1.08618804784894E-40	4.29828125945171E-39	-1	1.6843436723	0.0055713921	0.0300069104	0	-2.82044	0.00464442	0.0128529	0	NA	NA	NA	0	0.270234	0.0493901	1.53097	3.30312	2.72854	2.03484	0.137174	0.126631	0.0215493	0.0543984	0.121124	0.0501474	0.0752233	2.68883	0.616865	0.0951181	0.86901	ENSMUSG00000050103	12	37241641	37582202	1	protein_coding
AGO4	-1.7973025713	2.365914570464E-14	2.44237465138308E-13	-1	0.5016084238	0.0436190547	0.1385729353	0	-1.83354	3.59906e-13	4.1575e-12	-1	0.444320365	0.0251015796	0.1564158929	0	2.3898	2.5654	3.75768	4.96714	3.29546	3.50591	0.785901	1.08764	0.922066	1.13197	1.36338	1.62988	1.37508	3.92284	2.90429	0.931869	2.28352	ENSMUSG00000042500	4	126489541	126533472	-1	protein_coding
AGPAT2	-2.0850607133	4.91289036853351E-26	1.02862525525177E-24	-1	0.8214551825	9.66249278595484E-06	0.0001460271	0	-1.26849	2.39172e-10	2.13377e-09	-1	-0.016390442	0.9251929778	0.9756913987	0	18.6941	19.9692	24.5688	32.6991	37.6819	37.1879	11.7317	10.0963	9.87847	12.6081	11.6096	8.57319	10.9303	35.8563	21.0774	10.5688	19.6082	ENSMUSG00000026922	2	26593057	26604417	-1	protein_coding
AGPAT3	1.8292294473	9.8049830045926E-23	1.7172514340591E-21	1	-0.108672562	0.569321046	0.743637053	0	1.35168	1.22522e-17	2.05918e-16	1	0.3171857407	0.0162913702	0.1211148615	0	11.2785	17.6279	11.656	10.1299	11.9205	13.1014	33.7888	36.3781	36.4279	55.5152	44.1442	38.4957	46.0517	11.7173	13.5208	35.5316	26.7053	ENSMUSG00000001211	10	78269178	78352489	-1	protein_coding
AGPAT4	-1.6584237817	4.84371156930191E-17	6.05950685239502E-16	-1	-0.5480095959	0.0054502642	0.0295037892	0	-2.20818	7.94891e-37	3.93433e-35	-1	-0.0384830853	0.8000494095	0.9283336982	0	37.8446	40.6733	40.5525	28.1242	30.3604	21.7578	11.6061	8.90629	9.78265	11.474	10.5069	9.74223	10.5744	26.7475	39.6901	10.0983	21.7776	ENSMUSG00000023827	17	12118704	12219645	1	protein_coding
AGPAT5	-1.0765827889	2.36638341532565E-09	0.000000016	-1	0.059630018	0.7588937038	0.8692206335	0	-1.06566	9.61e-07	5.46228e-06	-1	0.016255416	0.9240276737	0.9751741596	0	10.6702	8.35539	11.7032	11.1093	11.0072	10.2586	6.35172	6.36992	4.88003	7.60701	5.19482	5.69352	6.16512	10.7917	10.2429	5.86722	8.26674	ENSMUSG00000031467	8	18846277	18891361	1	protein_coding
AGPAT9	-3.0900326544	7.9257548344132E-31	2.10539861120381E-29	-1	-1.7831565785	4.17165804198269E-12	2.26463124811655E-10	-1	-5.85578	6.49937e-90	1.68082e-87	-1	0.6277831797	0.0141473297	0.1105080005	0	21.7059	28.3328	19.9535	4.72762	6.0103	8.30995	0.50469	0.344261	0.277982	0.92086	0.616645	0.920656	0.819387	6.34929	23.3307	0.375644	7.71876	ENSMUSG00000029314	5	100845713	100899102	1	protein_coding
AGPS	-1.0023986613	7.48788969549413E-10	5.30300084799893E-09	-1	0.7329135232	0.0015934078	0.0111806931	0	-0.127176	0.554847	0.677157	0	-0.1501821936	0.1815703206	0.4805945516	0	13.7101	10.9561	19.1823	21.5538	26.2911	32.9622	21.0106	19.667	21.1658	16.5295	18.8294	18.3972	17.9187	26.9357	14.6162	20.6145	20.0213	ENSMUSG00000042410	2	75832177	75931350	1	protein_coding
AGRN	1.2101554951	0.0007258598	0.0023325348	0	-1.0740865429	3.72645415569754E-05	0.0004735414	-1	0.623152	0.0169436	0.0401772	0	-0.3920056311	0.1111335228	0.3736648791	0	11.8274	12.9669	7.37847	4.01718	5.56441	5.98521	15.7205	21.1456	20.2521	6.60139	16.8722	19.8062	14.4266	5.18893	10.7243	19.0394	12.3448	ENSMUSG00000041936	4	156165290	156197488	-1	protein_coding
AGT	-2.3832066102	0.0800879929	0.1508798826	0	NA	NA	NA	0	6.58067	1.5339e-08	1.10651e-07	1	-0.5844805711	0.0047026266	0.0544224163	0	0	0.0279019	0	0	0.0454038	0.0856495	10.6569	0.887391	3.52968	0	0	0.0123147	0.0041049	0.0436844	0.00930063	5.02466	1.27044	ENSMUSG00000031980	8	124556534	124569706	-1	protein_coding
AGTRAP	-1.6602534002	1.6964871274856E-20	2.58240548797891E-19	-1	0.4395415572	0.0640937546	0.1818547531	0	-1.17729	8.39264e-08	5.53e-07	-1	-0.0611470593	0.6104857434	0.8355621085	0	19.0301	23.2879	31.5064	37.1077	32.0862	28.445	11.5384	12.8152	12.9467	14.3751	12.9014	11.6781	12.9849	32.5463	24.6081	12.4334	20.6432	ENSMUSG00000029007	4	148077061	148088031	-1	protein_coding
AHCY	1.1562653114	6.93616955676695E-09	4.46571258672154E-08	1	0.2823734145	0.220357335	0.4199192135	0	1.68901	1.55047e-14	2.01493e-13	1	-0.2528750812	0.113378077	0.378161317	0	11.1305	12.2142	9.75503	9.50958	13.2926	14.3246	43.3499	40.2426	31.7306	39.3161	28.8751	32.2545	33.4819	12.3756	11.0332	38.441	23.8329	ENSMUSG00000027597	2	155059310	155074497	-1	protein_coding
AHDC1	1.3053487942	4.79245495286198E-15	5.20391466380784E-14	1	-0.4759069151	0.0986878767	0.2461160568	0	0.411054	0.147607	0.243995	0	0.3425585473	0.0097114028	0.0869140328	0	5.06388	6.04459	2.86933	3.58372	4.12038	4.31837	7.87457	7.09043	6.71752	12.1868	11.3969	10.0054	11.1964	4.00749	4.65927	7.22751	6.77266	ENSMUSG00000037692	4	133011260	133078110	1	protein_coding
AHNAK	-1.3906936631	2.52964247683153E-13	2.43054634476041E-12	-1	1.0219590298	1.05869575625654E-06	0.000020555	1	-0.870645	4.07775e-06	2.09082e-05	0	0.4532107152	0.0017587251	0.0281092431	0	121.494	82.1192	95.3948	203.724	154.552	144.475	53.6503	48.9055	44.9583	76.4094	78.2292	57.992	70.8769	167.584	99.6693	49.1714	96.8253	ENSMUSG00000069833	19	8989284	9076919	1	protein_coding
AHNAK2	-6.0868497028	7.609103561622E-79	1.10914724131466E-76	-1	0.5006489814	0.1503636666	0.3261882208	0	-4.93531	1.4033e-28	4.7362e-27	-1	-0.2981154992	0.2803400136	0.5894792755	0	8.59624	5.21274	11.5295	18.6746	12.2203	9.86687	0.205731	0.173177	0.461062	0.180033	0.269147	0.314952	0.254711	13.5873	8.44616	0.27999	5.64203	ENSMUSG00000072812	12	112772194	112802657	-1	protein_coding
AHRR	0.3034448444	0.3277749374	0.4664762148	0	-1.01673622	0.0010263705	0.0079148238	0	-1.19179	2.8473e-05	0.000127313	-1	0.3291588154	0.1338014071	0.4124228795	0	2.1332	1.14405	1.45589	0.911769	0.723363	0.458591	0.596461	0.54641	0.696898	0.896806	1.64809	0.9403	1.16173	0.697908	1.57771	0.613256	1.01265	ENSMUSG00000021575	13	74211118	74292331	-1	protein_coding
AHSA2	0.3828098694	0.0116151865	0.0285100033	0	0.2016922896	0.2136671273	0.4122121374	0	1.04487	1.94065e-10	1.75022e-09	1	-0.4636030349	0.0003392675	0.0083367842	0	15.5024	16.9775	16.0961	17.2035	17.0508	18.5091	37.1029	36.1542	38.2854	24.1751	29.5668	28.3767	27.3729	17.5878	16.192	37.1808	24.5834	ENSMUSG00000020288	11	23487882	23498030	-1	protein_coding
AI427809	-3.9238297598	2.40488405521188E-25	4.89283433529902E-24	-1	0.6513750037	0.2410635153	0.4431915322	0	-3.09073	0.000123412	0.000492816	-1	0.051700534	0.8437966192	0.9446131605	0	0.474173	0.596628	2.52443	1.57128	2.45389	2.305	0.101529	0.231913	0.179922	0.121737	0.239994	0.216441	0.192724	2.11006	1.19841	0.171121	0.918078	ENSMUSG00000086712	4	53261356	53270232	-1	lincRNA
AI504432	-0.4686406746	0.0152864949	0.0362355103	0	-0.3961789461	0.0926835341	0.2359255672	0	-1.13679	1.70057e-06	9.28071e-06	-1	0.2087207895	0.2167719635	0.5232060751	0	19.3419	14.1309	14.1971	10.9362	10.4763	15.1646	10.9954	7.52079	7.99953	11.9165	9.36115	11.5229	10.9335	12.1924	15.89	8.83857	11.9636	ENSMUSG00000056145	3	107039504	107054347	1	lincRNA
AI839979	-5.0018637177	9.66236956911124E-57	6.95418854831878E-55	-1	0.7947487898	2.44813419886183E-05	0.0003289873	0	-4.11262	1.69958e-32	6.90819e-31	-1	-0.0440909486	0.8723610658	0.9553560669	0	8.7863	10.2315	12.1335	15.6926	18.1475	20.3263	0.814194	0.298817	1.06423	0.260124	0.566246	0.932118	0.586163	18.0555	10.3838	0.725747	7.43779	ENSMUSG00000107355	5	31569595	31571397	-1	lincRNA
AI854703	1.5511226326	7.5296901352074E-13	6.96450977927556E-12	1	0.1491190628	0.6070967102	0.7742442605	0	1.78628	6.19171e-13	7.0501e-12	1	-0.1074770208	0.4725492427	0.7533613089	0	0.557234	0.691343	0.658404	0.729942	0.740229	0.696155	2.28508	2.99233	2.56993	2.37315	2.56028	2.23751	2.39031	0.722109	0.63566	2.61578	1.59097	ENSMUSG00000053297	6	48626764	48633689	1	protein_coding
AICDA	2.9242289976	1.20583127944456E-07	6.84870535065049E-07	1	-0.811301315	0.2010472687	0.3960391457	0	-0.394321	0.65456	0.761139	0	0.9948356627	0.0002961274	0.0075172861	0	0.543514	0.193044	0.0731721	0.191692	0.0584683	0.104139	0.0687094	0.283625	0.487636	1.60046	0.456357	1.37979	1.14554	0.1181	0.26991	0.27999	0.453384	ENSMUSG00000040627	6	122553801	122564180	1	protein_coding
AIF1	-2.0555198326	2.56651123329904E-12	2.27518553557006E-11	-1	0.3078387895	0.4251206954	0.6290957375	0	-0.91149	0.0213371	0.0491859	0	-0.6879552818	0.0013540628	0.0232481124	0	89.4504	61.4319	205.098	145.545	148.458	103.2	62.7437	81.3148	85.0387	23.8276	51.3558	43.2035	39.4623	132.401	118.66	76.3657	91.7223	ENSMUSG00000024397	17	35170991	35176068	-1	protein_coding
AIF1L	3.0511726844	2.58299689861185E-16	3.06170877879205E-15	1	-0.6345880413	0.2426682579	0.4450001748	0	1.90151	0.000355105	0.0012777	0	0.2509544243	0.2968073536	0.6053399232	0	0.530675	0.757098	0.0847452	0.135599	0.120333	0.160461	0.790144	2.09752	2.19193	1.45021	2.37966	2.32509	2.05165	0.138798	0.457506	1.6932	1.08529	ENSMUSG00000001864	2	31950139	31973442	1	protein_coding
AIFM2	-3.3681535037	8.59823256699025E-42	3.60702903916853E-40	-1	0.4565582982	0.068542854	0.1907361556	0	-3.3172	5.1152e-60	5.78297e-58	-1	0.3232377317	0.0971977837	0.3457323763	0	11.22	12.0297	10.9449	20.9377	13.292	11.4254	0.877046	1.14302	2.30681	1.85829	1.80222	1.42698	1.69583	15.2184	11.3982	1.44229	7.43867	ENSMUSG00000020085	10	61715263	61739260	1	protein_coding
AIM1L	1.3348532271	0.0001499133	0.000552336	1	-1.0165479364	0.030788564	0.1080984339	0	0.0177591	0.967675	0.980279	0	0.1206556843	0.5044873228	0.7741564865	0	3.21108	5.04142	1.54862	0.734402	1.2992	1.33904	3.79575	2.64727	4.09503	4.83337	4.1262	2.46977	3.80978	1.12421	3.26704	3.51268	2.92843	ENSMUSG00000012123	4	134065912	134092504	1	protein_coding
AIM2	-0.5150367565	0.0046097813	0.0125197963	0	-0.7021913596	0.012477408	0.0552842936	0	-1.39343	5.47704e-08	3.69103e-07	-1	0.11826484	0.2631846756	0.5710111377	0	74.6596	109.743	49.9273	64.4019	44.7808	46.8967	34.7904	33.1066	30.7537	39.1923	37.5252	39.0141	38.5772	52.0265	78.11	32.8836	50.3993	ENSMUSG00000037860	1	173350879	173466040	1	protein_coding
AIRE	5.9431466	1.00138319414265E-68	1.108791170399E-66	1	-1.1341175511	0.0232869354	0.0878959117	0	4.4647	3.9167e-46	2.77509e-44	1	0.1340897138	0.4388574438	0.7260292611	0	0.298153	0.324494	0.216941	0.111434	0.0960658	0.123955	7.20872	8.35434	7.5786	7.1205	9.19391	10.7091	9.00784	0.110485	0.279863	7.71389	4.27802	ENSMUSG00000000731	10	78030022	78043610	-1	protein_coding
AK1	-4.4206840607	5.57391332942786E-19	7.82283960329391E-18	-1	0.75200194	0.0585925362	0.1710448289	0	-2.63659	2.23561e-07	1.39525e-06	-1	-0.3641248661	0.1663396664	0.4652329861	0	1.06197	2.50515	1.26381	1.97893	5.25014	1.27835	0.236618	0.158499	0.144225	0.245288	0.103473	0.104891	0.151217	2.83581	1.61031	0.179781	1.19428	ENSMUSG00000026817	2	32621758	32635058	1	protein_coding
AK4	-5.0284873241	1.71780368834942E-33	5.22625320295581E-32	-1	-0.979720493	0.0011979102	0.0089217076	0	-4.25983	2.76265e-45	1.918e-43	-1	-0.9201711904	0.0008613838	0.0171630234	0	4.49509	7.0671	4.28888	0.98746	2.70279	2.69688	0.470706	0.370309	0.559269	0.196495	0.154432	0.0691742	0.140034	2.12904	5.28369	0.466761	2.00488	ENSMUSG00000028527	4	101419277	101466995	1	protein_coding
AK8	-3.6540370025	1.75476348655926E-30	4.57689216975609E-29	-1	0.7790461786	0.0903847297	0.232042118	0	-2.81565	8.27405e-06	4.0459e-05	-1	0.0533244177	0.8468253728	0.9453303881	0	1.56135	1.40966	5.49568	6.22132	5.22153	3.7668	0.346669	0.282444	0.689522	0.633347	0.31281	0.544859	0.497005	5.06988	2.82223	0.439545	2.20717	ENSMUSG00000026807	2	28700164	28813165	1	protein_coding
AKAP12	0.0208701394	0.9766360581	0.9878307165	0	1.8014207389	0.0005635063	0.004784436	0	1.63895	8.46712e-07	4.86466e-06	1	0.4407341774	0.0064175216	0.0661100508	0	0.405971	0.667885	0.289614	1.09236	0.668497	4.17878	1.86429	1.53762	1.81678	3.00497	2.25879	2.38832	2.55069	1.97988	0.45449	1.73956	1.68116	ENSMUSG00000038587	10	4266380	4359470	1	protein_coding
AKAP2	4.9967712919	3.79431321688706E-24	7.22802545063076E-23	1	-0.795419904	0.2262253743	0.4264787849	0	4.25578	2.26895e-20	4.66623e-19	1	-0.3543274328	0.106066783	0.3635642315	0	2.44472	1.82648	1.61707	0.985833	1.0665	1.56621	47.46	69.7395	58.2209	31.6328	57.1338	55.1726	47.9797	1.20618	1.96276	58.4735	27.4055	ENSMUSG00000038729	4	57717657	57896984	1	protein_coding
AKAP5	4.1866868588	4.07391911234744E-30	1.04716998969279E-28	1	-2.7555272349	6.78618879535942E-09	2.09410202714126E-07	-1	1.64009	0.000228039	0.000858112	1	-0.4899295689	0.0360289292	0.1963135264	0	0.643102	1.79503	0.393837	0.0525784	0.10368	0.113666	2.25492	4.43627	4.7869	1.72911	3.08905	3.0265	2.61489	0.0899748	0.94399	3.82603	1.86872	ENSMUSG00000021057	12	76324891	76334153	1	protein_coding
AKAP6	1.7561450061	0.0001843976	0.0006683762	1	-2.3881716217	4.48106953009899E-06	0.000074347	-1	-1.03392	0.0399968	0.0840948	0	-0.0191895384	0.9383607891	0.9796546208	0	0.337784	0.327976	0.107243	0.0132879	0.0522445	0.0419411	0.14048	0.199305	0.116349	0.137343	0.182383	0.156716	0.158814	0.0358245	0.257668	0.152045	0.151088	ENSMUSG00000061603	12	52699383	53151015	1	protein_coding
AKAP7	-1.442286876	2.07458799458121E-11	1.71315296174973E-10	-1	-0.1908884759	0.5106001357	0.7010112734	0	-1.45864	1.2088e-06	6.76281e-06	-1	-0.179525087	0.337608572	0.643896766	0	11.4307	8.64425	15.3099	11.2635	10.2798	9.12783	6.51702	8.66176	6.18128	4.85348	6.54053	6.80949	6.06783	10.2237	11.795	7.12002	8.80163	ENSMUSG00000039166	10	25169090	25307870	-1	protein_coding
AKR1A1	-1.1605867691	3.2627511437101E-12	2.86482735763581E-11	-1	-0.0764519346	0.7421563946	0.8593746915	0	-1.12816	2.42876e-07	1.50716e-06	-1	-0.1337320297	0.2529093267	0.5614281019	0	341.965	309.345	491.769	381.282	391.393	307.04	190.14	232.463	221.981	189.578	208.527	207.141	201.749	359.905	381.026	214.861	289.385	ENSMUSG00000028692	4	116636510	116651680	-1	protein_coding
AKR1B8	-4.6082132082	3.99020990274782E-39	1.49428494748268E-37	-1	0.5708705717	0.2318372801	0.4319484709	0	-4.78737	9.68108e-12	9.91053e-11	-1	0.3575106522	0.1753484895	0.4740785885	0	2.57495	1.25365	6.84238	3.85095	6.60009	6.30291	0.12943	0.220444	0.18472	0.318396	0.450312	0.2131	0.327269	5.58465	3.55699	0.178198	2.41178	ENSMUSG00000029762	6	34354119	34368463	1	protein_coding
AKR1C18	-2.435803963	0.0123308611	0.0299949369	0	-3.5445798904	3.0399503010943E-10	1.17212409697928E-08	-1	-7.42223	7.00861e-11	6.5552e-10	-1	NA	NA	NA	0	3.49121	6.38088	0.773744	0.147257	0.193043	0.14065	0	0	0	0.0672609	0.0244661	0	0.0305757	0.160317	3.54861	0	0.934876	ENSMUSG00000021214	13	4132615	4150654	-1	protein_coding
ALAS1	-2.5318771664	1.56733530215648E-38	5.72760491797576E-37	-1	-0.5836980874	0.0021185485	0.0140401032	0	-3.01475	7.60576e-63	9.47925e-61	-1	-0.1286969633	0.4259188813	0.7177354533	0	197.667	217.274	182.826	109.391	137.1	162.547	24.8609	32.3735	33.4645	24.3668	31.804	31.3744	29.1817	136.346	199.256	30.233	98.7541	ENSMUSG00000032786	9	106233455	106248654	-1	protein_coding
ALDH18A1	1.6008355324	3.07136777167031E-12	2.70193549080745E-11	1	-0.0080318846	0.9742528669	0.9866109426	0	1.66424	6.93838e-26	2.08343e-24	1	-0.0935892746	0.4390346824	0.7260867648	0	5.67491	5.19068	4.26278	4.07689	5.29373	6.83558	23.1143	20.2944	20.8773	23.1478	20.726	18.8321	20.902	5.40207	5.04279	21.4287	13.1939	ENSMUSG00000025007	19	40550257	40588463	-1	protein_coding
ALDH1A2	1.7201046781	0.00000244	1.18431542747802E-05	1	0.8041004138	0.1092298026	0.2637563894	0	2.66455	8.52e-07	4.89375e-06	1	-0.0713280591	0.7795065526	0.9178153479	0	0.199949	0.275127	0.912757	0.707568	0.760735	1.22366	2.9297	3.05575	5.54311	2.15297	3.88565	5.17117	3.7366	0.897321	0.462611	3.84285	2.23485	ENSMUSG00000013584	9	71215789	71296243	1	protein_coding
ALDH2	-3.1986570619	7.80576854519844E-54	5.03570463205785E-52	-1	1.6344032311	1.44365634544024E-05	0.0002075607	1	-2.3147	7.64771e-09	5.73273e-08	-1	0.7751385482	1.71413212624125E-05	0.0008103384	0	61.0733	55.0475	150.804	234.766	303.168	359.173	19.7708	17.4028	22.1504	44.5634	36.1682	43.6386	41.4567	299.036	88.9749	19.7747	112.311	ENSMUSG00000029455	5	121566027	121593824	-1	protein_coding
ALDH3A1	-0.7993434937	0.3518161586	0.4911904673	0	-3.1181718913	3.28875517290551E-08	8.86391214885912E-07	-1	-5.70964	3.13361e-11	3.04087e-10	-1	NA	NA	NA	0	2.30559	3.09638	0.640826	0.0567336	0.0837967	0.252952	0	0.535394	0.0269381	0.0407729	0.0445203	0.177411	0.0875681	0.131161	2.01427	0.187444	0.60511	ENSMUSG00000019102	11	61207537	61218421	1	protein_coding
ALDH3B1	-4.7844740593	5.96536367897534E-165	1.52653656544979E-161	-1	0.404415645	0.1783065463	0.3655207902	0	-4.35085	3.91293e-39	2.15305e-37	-1	-0.0013292694	0.9946006716	0.9979088749	0	42.7586	34.0221	75.8206	60.7776	75.343	69.1161	2.50809	2.68728	3.63647	2.79331	3.24629	3.14455	3.06138	68.4122	50.8671	2.94395	31.3212	ENSMUSG00000024885	19	3913493	3929761	-1	protein_coding
ALDH3B2	-6.6714319268	1.21211925625672E-12	1.10384810560888E-11	-1	0.7751535998	0.1139741393	0.2714499667	0	0.239221	0.77306	0.850419	0	NA	NA	NA	0	0.428658	0.631314	0.228341	0.567991	0.888144	1.14907	1.32074	0.149874	0.223215	0.0107323	0	0	0.00357743	0.868402	0.429438	0.56461	0.466507	ENSMUSG00000075296	19	3972328	3981645	1	protein_coding
ALDH3B3	-7.2893632701	7.36111898101159E-15	7.89631724507116E-14	-1	1.9434027895	0.001085163	0.0082585298	0	-4.53629	0.000711894	0.00239058	0	NA	NA	NA	0	0.197039	0.57876	0.0342759	0.357655	1.26178	1.28114	0	0	0.00572993	0.008717	0	0.00554614	0.00475438	0.966858	0.270025	0.00190998	0.310887	ENSMUSG00000037263	19	3958645	3972103	1	protein_coding
ALDH5A1	1.571603531	1.20641766624317E-06	6.07189800508007E-06	1	-0.2872659492	0.5266585624	0.7117699992	0	1.48627	0.00030053	0.00110067	0	-0.2331497709	0.2641713652	0.5715374239	0	0.195952	0.210257	0.0911732	0.101787	0.129698	0.172358	0.638548	0.600612	0.489982	0.606416	0.598802	0.440346	0.548521	0.134614	0.165794	0.576381	0.356328	ENSMUSG00000035936	13	24907579	24937661	-1	protein_coding
ALDOA	-1.742084838	1.99829715181904E-34	6.30449064432114E-33	-1	-0.6775277477	1.47958259309788E-05	0.0002119076	0	-2.30662	2.62748e-67	3.91078e-65	-1	-0.1474228035	0.1311030075	0.4082141586	0	1223.53	1329.55	1102.62	727.784	821.703	734.682	286.851	315.524	290.461	293.482	289.363	260.119	280.988	761.39	1218.57	297.612	639.639	ENSMUSG00000030695	7	126795234	126809108	-1	protein_coding
ALDOC	-1.8933136702	1.65602785617606E-14	1.72970419753246E-13	-1	-0.3908685735	0.0694553408	0.1925597072	0	-2.23814	7.99697e-28	2.62202e-26	-1	-0.0756952108	0.7083226406	0.8841612522	0	13.6075	14.4529	13.9802	8.30853	11.5606	9.62328	3.65046	3.00012	3.94717	4.71004	2.90298	3.38236	3.66513	9.8308	14.0135	3.53258	7.76051	ENSMUSG00000017390	11	78322968	78327781	1	protein_coding
ALKBH5	-0.6117637966	6.22689120446578E-05	0.0002444186	0	-0.5423836203	0.0027174508	0.0170786163	0	-1.2216	7.71216e-12	7.95002e-11	-1	0.0266195821	0.839302118	0.9428030203	0	35.7011	40.7613	30.975	26.0706	25.3705	21.9145	22.0167	20.0131	16.3035	22.0168	21.7456	17.684	20.4821	24.4519	35.8125	19.4444	25.0477	ENSMUSG00000042650	11	60536381	60558512	1	protein_coding
ALKBH6	1.5393397147	1.89800773425075E-16	2.27435047489746E-15	1	-0.6129987778	0.0057853559	0.0308471828	0	0.847405	5.27563e-05	0.00022528	0	0.0318352263	0.832481308	0.9405752337	0	22.5592	30.397	18.8904	15.7939	15.9588	13.2699	51.0717	58.1849	53.8076	45.9642	59.6402	64.2906	56.6317	15.0075	23.9489	54.3547	37.4857	ENSMUSG00000042831	7	30308717	30314304	1	protein_coding
ALMS1	0.3924236227	0.0485788604	0.0993182188	0	1.1468501058	7.43005591396562E-08	1.86853230287826E-06	1	1.62499	7.89925e-15	1.04828e-13	1	-0.0879208204	0.5978101668	0.8279992317	0	0.507966	0.475468	0.682522	1.49702	1.09841	1.47501	2.13971	2.57811	1.93569	1.77178	2.22528	2.44554	2.14753	1.35681	0.555319	2.21784	1.56938	ENSMUSG00000063810	6	85587531	85702753	1	protein_coding
ALOX12E	-2.2131714974	0.0308853946	0.067309788	0	-2.7387201595	1.97203708571634E-08	5.59854024793811E-07	-1	-3.249	5.61487e-05	0.000238387	-1	-0.1663948971	0.2759835502	0.5840912743	0	0.475877	1.343	1.3038	0.0786324	0.0928478	0.15331	0.0588149	0	0.241913	0	0	0.0660361	0.022012	0.108263	1.04089	0.100243	0.317853	ENSMUSG00000018907	11	70315610	70322628	-1	protein_coding
ALOX5	-5.7409031292	5.95401883484494E-18	7.87633588657747E-17	-1	1.7265501895	3.81873147390736E-09	1.21760983751226E-07	1	-4.62364	1.3328e-20	2.81371e-19	-1	0.18934992	0.4840732373	0.7611443334	0	8.64777	19.8226	22.0707	42.1179	56.0854	65.5236	0.69361	0.32344	1.6853	0.326982	0.735964	1.72132	0.928089	54.5756	16.847	0.900783	18.3129	ENSMUSG00000025701	6	116410077	116461178	-1	protein_coding
ALOX5AP	-5.3846493006	6.96611655984369E-76	9.32771107498604E-74	-1	0.5582651661	0.0313405693	0.1092956014	0	-4.85472	8.37706e-48	6.27946e-46	-1	0.0204911703	0.9346039858	0.9786740973	0	561.341	472.532	863.715	1009.37	1021.84	822.848	28.4242	15.7118	31.8069	16.2056	26.74	37.8596	26.9351	951.353	632.529	25.3143	409.033	ENSMUSG00000060063	5	149264767	149288153	1	protein_coding
ALOX8	3.2113205827	4.22485370098995E-21	6.71515566511385E-20	1	-3.1530191828	9.03629342396324E-12	4.60538539583531E-10	-1	-0.458583	0.311309	0.442011	0	0.0676851132	0.7504897197	0.9060732655	0	1.60088	3.60073	0.925259	0.11632	0.195858	0.207801	2.1189	1.79357	1.35794	2.7425	1.83071	1.69402	2.08908	0.173326	2.04229	1.7568	1.51537	ENSMUSG00000020891	11	69183932	69197843	-1	protein_coding
ALPK1	-2.8851312303	8.46149396103564E-26	1.75406541329084E-24	-1	0.7639482829	0.0171179012	0.069853139	0	-1.72558	3.12e-07	1.90209e-06	-1	-0.3068753896	0.1691269186	0.4671875824	0	4.79031	3.90045	9.25383	9.88225	10.1097	11.6172	1.96706	2.20641	2.53418	1.31199	2.08904	2.1729	1.85798	10.5364	5.98153	2.23588	5.15294	ENSMUSG00000028028	3	127670310	127780527	-1	protein_coding
ALPL	0.9062913534	0.0573211575	0.1139545601	0	2.1681102685	0.0002088276	0.0020981622	0	3.61733	4.34067e-09	3.35215e-08	1	-0.0540002046	0.8340247013	0.9411387656	0	0.0593705	0.0612306	0.183276	0.396675	0.24459	1.00481	1.37815	1.085	1.72837	1.03159	0.895327	1.63646	1.18779	0.548692	0.101292	1.39717	0.808737	ENSMUSG00000028766	4	137741733	137796384	-1	protein_coding
ALS2CL	1.9145534001	6.38306998986356E-22	1.06455118592671E-20	1	-0.105255952	0.6228181244	0.7850371837	0	2.04593	6.23705e-21	1.33996e-19	1	-0.245817287	0.1513383992	0.442525687	0	5.37154	4.47253	7.21905	7.35478	4.03574	4.68991	20.9855	32.4136	22.1295	27.5858	23.8199	19.933	23.7796	5.36014	5.68771	25.1762	15.0009	ENSMUSG00000044037	9	110879870	110900530	1	protein_coding
AMBP	-4.243418438	3.36143250746194E-06	1.60051999337101E-05	-1	0.9349062638	0.1071897621	0.2603063505	0	-3.99626	0.00335422	0.00964361	0	NA	NA	NA	0	0.210913	0.218805	0.151033	0.238771	0.888106	0.546614	0	0	0	0	0	0.0575722	0.0191907	0.55783	0.193584	0	0.192651	ENSMUSG00000028356	4	63143275	63154799	-1	protein_coding
AMDHD2	-0.9925531196	1.6807726409677E-11	1.39696408134706E-10	0	-0.8796344875	1.99832649674653E-07	4.53719557549215E-06	0	-1.87444	1.09889e-23	2.84186e-22	-1	-0.0341934512	0.8076688671	0.931604728	0	64.9631	87.5761	66.1036	38.3781	40.5699	35.0359	20.2381	25.907	28.9421	24.0588	23.8938	22.252	23.4015	37.9946	72.8809	25.0291	39.8265	ENSMUSG00000036820	17	24155833	24163766	-1	protein_coding
AMER2	-4.8339016809	6.52091911071811E-20	9.6705272401126E-19	-1	0.9962106221	0.0104138251	0.0484016809	0	-4.28459	3.67637e-09	2.86372e-08	-1	NA	NA	NA	0	0.529944	1.03614	0.522051	0.939586	1.43793	2.04512	0.0520101	0	0.0493465	0.00832092	0.0545292	0.10849	0.0571134	1.47421	0.696045	0.0337855	0.565289	ENSMUSG00000021986	14	60378286	60381003	1	protein_coding
AMICA1	0.8734797891	5.49696984623973E-05	0.0002172657	0	-1.1359215271	5.76109611205993E-11	2.56743918128848E-09	-1	-0.534937	0.00260106	0.00769642	0	0.2018682166	0.2509225518	0.5592442044	0	29.2789	37.0284	27.6094	12.5476	13.2739	13.6453	32.0273	24.9131	27.1697	35.1252	36.6835	24.0923	31.967	13.1556	31.3056	28.0367	26.1162	ENSMUSG00000048534	9	45079183	45108534	1	protein_coding
AMIGO2	2.3661063388	3.90838579636061E-13	3.69971365704814E-12	1	-3.7401950727	2.54817883558142E-14	1.89266476845918E-12	-1	-1.99661	5.87962e-05	0.000248607	-1	0.038299738	0.8361660846	0.941747513	0	5.4487	6.48645	1.27751	0.139608	0.193892	0.311072	1.30867	1.31088	1.27247	1.53134	1.4067	1.26012	1.39939	0.214857	4.40422	1.29734	1.82895	ENSMUSG00000048218	15	97244074	97247287	-1	protein_coding
AMOTL1	-1.5021279845	3.8109016534019E-07	2.04923829043893E-06	-1	1.0098268587	0.0083978071	0.0409901117	0	0.0713061	0.880935	0.924269	0	-0.3736835983	0.1372576178	0.4186615768	0	0.122229	0.86678	0.246347	0.76549	0.567199	0.45443	0.514018	0.270285	0.272171	0.436619	0.375117	0.240918	0.350885	0.595706	0.411785	0.352158	0.427634	ENSMUSG00000013076	9	14541966	14643529	-1	protein_coding
AMOTL2	-3.4183584655	7.61932084073978E-15	8.16188736200362E-14	-1	0.9617903398	0.0059966353	0.0317616145	0	-2.52769	4.69164e-05	0.000201967	-1	0.0478475387	0.8498318928	0.9469100678	0	0.521859	1.18463	0.933727	1.07707	1.65125	1.87271	0.348246	0.0173079	0.343581	0.0566208	0.285374	0.404401	0.248799	1.53368	0.880072	0.236378	0.724731	ENSMUSG00000032531	9	102716672	102733418	1	protein_coding
AMPD1	3.4340805536	3.79436877798376E-06	1.7936803638289E-05	1	-0.994811625	0.1547259234	0.3324557583	0	2.16579	0.00115184	0.00370496	0	-0.2184311838	0.4269327729	0.71856467	0	0.0749376	0.259197	0.0382627	0.109792	0	0.0560391	0.588139	1.38912	0.980445	1.07907	0.425376	0.594669	0.699705	0.055277	0.124132	0.985901	0.466254	ENSMUSG00000070385	3	103074014	103099720	1	protein_coding
AMPD3	-2.5493985387	3.48630944279379E-41	1.43380701387471E-39	-1	-0.0730954753	0.7205120443	0.8465983387	0	-3.16211	9.78693e-69	1.52242e-66	-1	0.4656300216	0.0018095131	0.028663152	0	16.8117	24.178	20.3823	16.4508	17.9155	24.2926	2.34521	2.09362	2.72496	3.77753	3.75144	3.86708	3.79868	19.553	20.4573	2.38793	11.5492	ENSMUSG00000005686	7	110768206	110812405	1	protein_coding
AMY1	-0.7475925885	0.1547750643	0.2586551174	0	-1.2933087893	0.0022866493	0.0149655262	0	9.10194	7.28628e-24	1.90336e-22	1	-0.8338140373	0.0002953698	0.0075171185	0	1.18825	0.722781	0.702375	0.438969	0.604316	0.23957	2255.36	132.03	792.809	0.267073	0.297278	0.289197	0.284516	0.427618	0.871135	1060.07	265.412	ENSMUSG00000074264	3	113555710	113606699	-1	protein_coding
AMZ1	-3.7758833256	3.45015990444443E-32	9.8954710783636E-31	-1	0.5005850129	0.1124745606	0.2688809886	0	-3.64781	7.1269e-35	3.24776e-33	-1	0.2705861605	0.2592115881	0.5675289879	0	9.2252	9.2709	15.4992	18.4302	19.0732	10.7515	1.16013	0.920025	1.13446	1.01616	1.56079	1.62295	1.39997	16.085	11.3318	1.07154	7.47206	ENSMUSG00000050022	5	140724127	140761439	1	protein_coding
ANG	-5.0388590853	2.03699929191065E-58	1.55860899308951E-56	-1	1.3653783136	0.0026929433	0.0169752871	0	-3.62444	3.31726e-09	2.6e-08	-1	0.1004599377	0.7157960763	0.8890349714	0	4.41313	3.89007	15.9674	26.9472	25.5375	16.5722	1.0689	0.655061	0.491849	1.20552	0.690533	0.794814	0.896956	23.019	8.0902	0.738603	8.18618	ENSMUSG00000072115	14	51091077	51102007	1	protein_coding
ANGEL1	1.1806080154	1.47340574007698E-09	1.01781666465846E-08	1	0.1429985618	0.5459895292	0.7259146984	0	1.19517	1.34147e-06	7.44467e-06	1	0.0868621188	0.6056988087	0.8324890103	0	1.06001	1.29154	1.16238	1.08179	0.948749	1.31904	3.63241	5.01628	2.54728	4.53565	2.79311	3.3109	3.54655	1.11653	1.17131	3.73199	2.39159	ENSMUSG00000021257	12	86700502	86726460	-1	protein_coding
ANGPT1	-1.4126413397	8.35275012468507E-05	0.0003216388	-1	3.4311583479	8.21231451915241E-11	3.55242851310423E-09	1	2.07583	0.00906145	0.0231877	0	0.317623588	0.2356941686	0.5431952557	0	0.0114127	0.0234891	0.0305431	0.299634	0.552878	0.612993	0.173241	0.168314	0.12313	0.202963	0.261513	0.213927	0.226134	0.488502	0.021815	0.154895	0.222836	ENSMUSG00000022309	15	42424727	42676977	-1	protein_coding
ANGPT2	-2.1705717356	5.04523765548112E-07	2.67673044099022E-06	-1	-0.2570832914	0.5787136249	0.7512457115	0	-2.01186	0.00153945	0.00480605	0	-0.1753871057	0.5186591626	0.7820066722	0	0.268845	0.600558	1.85543	0.78871	0.573726	0.54653	0.0914683	0.101852	0.296873	0.113468	0.278912	0.0880276	0.160136	0.636322	0.908278	0.163398	0.467033	ENSMUSG00000031465	8	18690263	18741562	-1	protein_coding
ANGPTL2	1.1986577633	1.34192303266639E-07	0.000000759	1	-0.3755073657	0.0327706809	0.1128048426	0	-0.36752	0.124799	0.21358	0	0.9643086302	3.32657019006789E-06	0.0002042704	0	5.64721	5.282	4.97063	4.13803	3.7677	4.25622	4.42418	6.35275	3.89489	13.7678	7.87125	12.7939	11.4777	4.05398	5.29995	4.89061	6.43055	ENSMUSG00000004105	2	33216069	33247717	1	protein_coding
ANGPTL3	-4.164563967	1.80473807203235E-05	7.68724293267561E-05	-1	0.546016456	0.4045129984	0.6111386462	0	-1.54151	0.260445	0.383622	0	NA	NA	NA	0	0.311845	0	0.504545	0.432651	0.268698	0.428427	0	0.0662301	0	0.0564276	0	0	0.0188092	0.376592	0.27213	0.0220767	0.172402	ENSMUSG00000028553	4	99030954	99046111	1	protein_coding
ANGPTL4	-0.9390386713	0.0002837739	0.0009938561	0	-0.4350452875	0.1444707076	0.3178521436	0	-1.50781	2.72212e-05	0.000122165	-1	0.0710685683	0.7632715958	0.9112239347	0	1.96134	3.54346	4.00958	1.83079	2.09323	2.88899	0.888287	1.79761	1.19059	1.67962	1.38864	1.28815	1.45214	2.271	3.17146	1.29216	2.04669	ENSMUSG00000002289	17	33773750	33781575	-1	protein_coding
ANGPTL7	-1.8795739516	4.346295583287E-08	2.57789167083912E-07	-1	0.0807059797	0.8593309793	0.9269970891	0	-3.69657	4.3755e-06	2.23022e-05	-1	0.6840044224	0.0093003262	0.08410751	0	0.444729	0.483261	1.46358	0.811859	0.709244	1.04082	0.11103	0	0.0632628	0.372635	0.232538	0.245657	0.28361	0.853974	0.79719	0.0580976	0.498218	ENSMUSG00000028989	4	148495183	148500460	-1	protein_coding
ANK2	-2.9517260367	7.67299398278945E-15	8.21556133973147E-14	-1	0.6295974404	0.1977879763	0.3914294113	0	-3.45861	3.42646e-06	1.77966e-05	-1	0.4959038776	0.0624135168	0.2716038041	0	0.489982	0.221957	1.11694	1.4213	0.830072	0.905081	0.506151	0.0477652	0.0573106	0.289453	0.421125	0.225209	0.311929	1.05215	0.609626	0.203742	0.544362	ENSMUSG00000032826	3	126921612	127499350	-1	protein_coding
ANKDD1A	-4.4386049427	1.9205915411009E-06	9.4495073238827E-06	-1	-0.1763819089	0.7609955211	0.8703681708	0	-4.65307	2.13208e-05	9.75467e-05	-1	NA	NA	NA	0	0.726945	0.853524	0.251539	0.959692	0.200642	0.29158	0.0420664	0	0	0	0.0541199	0	0.01804	0.483971	0.610669	0.0140221	0.281676	ENSMUSG00000066510	9	65488470	65520193	-1	protein_coding
ANKLE1	0.580769123	0.1690909842	0.2776115239	0	1.2999824932	0.0082553053	0.0404387567	0	1.9763	2.55677e-06	1.35633e-05	1	0.0493808727	0.8161698197	0.9344443129	0	0.349029	0.831638	0.415398	0.790084	1.21561	3.05591	3.10528	3.24428	1.83151	3.89106	2.16444	2.56721	2.87424	1.6872	0.532022	2.72702	1.95512	ENSMUSG00000046295	8	71406010	71409904	1	protein_coding
ANKRD1	-5.6710368917	4.03079117413133E-06	1.89571475457257E-05	-1	1.3239365759	0.0529108452	0.1592227585	0	-2.41129	0.0999764	0.178635	0	NA	NA	NA	0	0.0582453	0	0.104122	0.0552262	0.326229	0.384574	0	0	0	0	0	0	0	0.255343	0.0541224	0	0.0773664	ENSMUSG00000024803	19	36111965	36119844	-1	protein_coding
ANKRD13D	-1.0456085719	2.9935023680146E-08	1.80338354793995E-07	-1	0.9918662624	0.000001027	1.99998757366751E-05	0	-0.103746	0.673818	0.776766	0	0.0295499013	0.8731159448	0.9557136113	0	4.12646	5.05089	5.27385	9.13376	8.422	9.5257	4.56221	5.92617	4.6871	5.60577	6.1363	4.22252	5.32153	9.02715	4.81707	5.05849	6.05606	ENSMUSG00000005986	19	4270180	4283137	-1	protein_coding
ANKRD22	-6.4767619391	5.73812371947472E-36	1.94059805261707E-34	-1	1.4704404497	0.000610306	0.0051254289	0	-7.59756	4.73015e-12	4.96762e-11	-1	NA	NA	NA	0	3.00722	4.01928	1.83848	4.12804	6.94637	14.4751	0	0	0	0.125132	0.0433135	0.151885	0.106777	8.5165	2.95499	0	2.89457	ENSMUSG00000024774	19	34122549	34166053	-1	protein_coding
ANKRD23	1.2785649174	4.65315486318156E-06	2.16892956190922E-05	1	0.0472356822	0.9026836038	0.9498969363	0	0.92263	0.0511386	0.10314	0	0.2644403885	0.2810270816	0.5902636864	0	4.48192	3.52663	3.18025	3.5952	3.1353	3.96465	6.16898	8.59754	7.56601	8.59147	11.5395	8.75182	9.6276	3.56505	3.7296	7.44418	6.09161	ENSMUSG00000067653	1	36530188	36536883	-1	protein_coding
ANKRD27	0.8146206546	8.13709271273555E-07	4.20191440060566E-06	0	0.203596175	0.205457801	0.40150804	0	1.04048	3.80685e-12	4.03483e-11	1	-0.0484169239	0.7174766175	0.890192816	0	11.6804	11.6426	13.0396	13.376	15.3564	15.8126	33.0156	32.6457	33.758	30.5836	37.4363	39.5881	35.8693	14.8483	12.1209	33.1398	23.9946	ENSMUSG00000034867	7	35586244	35639226	1	protein_coding
ANKRD28	-1.4248934318	3.53001342672625E-18	4.71576213636497E-17	-1	0.7046621667	0.0006491201	0.005408299	0	-1.09005	3.041e-07	1.8581e-06	-1	0.3261919826	0.0296068231	0.1741785655	0	8.06017	6.0703	7.04874	10.2659	11.4264	13.7239	4.8034	3.94075	3.44792	5.72179	5.0191	5.63487	5.45859	11.8054	7.05974	4.06402	7.09694	ENSMUSG00000014496	14	31700015	31830415	-1	protein_coding
ANKRD33B	2.2959381218	1.2899602830353E-10	0.000000001	1	-2.1892652923	1.59254431008209E-09	5.41097989611756E-08	-1	0.26864	0.395205	0.530143	0	-0.2576543188	0.2534928704	0.5620688099	0	27.9897	35.5203	12.5937	2.55327	3.38615	5.47926	22.3709	26.0034	27.7062	10.6782	21.5764	25.2051	19.1532	3.80623	25.3679	25.3602	18.4219	ENSMUSG00000022237	15	31291479	31367759	-1	protein_coding
ANKRD35	6.1192571011	1.34443447791172E-92	2.94892099626522E-90	1	-1.7163125354	5.42117216324299E-05	0.00065709	-1	4.59367	2.59475e-53	2.30398e-51	1	-0.3435537664	0.0642731176	0.2762232773	0	0.804684	0.523074	0.246481	0.177368	0.125796	0.0794792	9.37333	14.5214	13.28	7.54299	11.1929	10.3405	9.69213	0.127548	0.524746	12.3916	5.684	ENSMUSG00000038354	3	96670131	96691032	1	protein_coding
ANKRD37	-1.9460955404	2.38557642701459E-18	3.22809698534506E-17	-1	-1.7454548501	2.69941372996774E-10	1.05569112872187E-08	-1	-4.36159	1.57281e-53	1.42096e-51	-1	0.5011945334	0.012778808	0.1037639207	0	60.4957	98.6675	50.1575	20.4912	19.6386	15.7695	4.21308	3.74587	3.85062	6.35919	6.00067	5.6498	6.00322	18.6331	69.7736	3.93652	24.5866	ENSMUSG00000050914	8	45996902	46005707	-1	protein_coding
ANKRD55	1.7286061277	6.1735573777485E-10	4.40195665532278E-09	1	-1.0550903586	0.0083462819	0.0408009693	0	0.5606	0.148978	0.245633	0	-0.0112159512	0.955485361	0.9854214527	0	0.858121	0.479289	0.668688	0.356671	0.309841	0.315948	1.79591	1.57733	1.01664	1.51484	1.52346	1.40821	1.48217	0.327487	0.668699	1.46329	0.985412	ENSMUSG00000049985	13	112288451	112384002	1	protein_coding
ANKRD6	3.2032730634	7.49209536498824E-22	1.24495272980551E-20	1	-0.7352998261	0.1512563441	0.3274429871	0	1.79842	0.000232817	0.000874342	1	0.4057202943	0.0513468188	0.2421397538	0	0.810688	1.5455	0.817701	0.445911	0.465806	0.775946	3.49035	2.10919	2.07941	4.43094	3.17478	3.91896	3.84156	0.562554	1.05796	2.55965	2.00543	ENSMUSG00000040183	4	32804035	32950841	-1	protein_coding
ANKRD66	-5.9151449976	5.00032714957123E-25	9.98807758731787E-24	-1	-2.1777175408	1.07198344745375E-16	1.20837757667978E-14	-1	-7.70374	6.2261e-33	2.56087e-31	-1	NA	NA	NA	0	11.9162	14.6516	10.0876	1.99537	2.38156	3.26092	0	0	0.145495	0.0182472	0.0398368	0.0732819	0.0437886	2.54595	12.2185	0.0484983	3.71418	ENSMUSG00000096140	17	43534174	43543639	-1	protein_coding
ANKRD9	-0.0644004829	0.7750339401	0.8583994979	0	0.7638100979	0.0047487559	0.0264075475	0	1.18368	5.74514e-05	0.000243518	1	-0.4262464225	0.0289860991	0.1721804091	0	1.53516	2.32075	2.16531	2.67747	3.48539	3.88914	4.82838	5.81543	4.97772	3.15071	4.2064	3.62649	3.6612	3.35067	2.00707	5.20718	3.55653	ENSMUSG00000037904	12	110975353	110979040	-1	protein_coding
ANKS1	-1.1266833277	9.39444734844834E-16	1.07750755419379E-14	-1	0.6435887363	0.0004763788	0.0041646201	0	-0.532032	0.0049561	0.0136135	0	0.0254304028	0.8354582262	0.9417188197	0	6.79232	7.14925	9.24057	12.3908	12.9489	13.3633	6.07673	6.42573	6.82567	6.65262	7.77716	6.72141	7.0504	12.901	7.72738	6.44271	8.53037	ENSMUSG00000024219	17	27909340	28062600	1	protein_coding
ANKS6	2.1005768902	3.56961553758049E-10	2.60989890304813E-09	1	0.1059023472	0.7661313459	0.8734754273	0	2.56211	4.84974e-17	7.75385e-16	1	-0.2951843233	0.1969185191	0.49927813	0	0.276943	0.647867	0.471289	0.474684	0.414212	0.589687	3.15567	3.84942	5.08699	1.91983	3.715	3.35448	2.99644	0.492861	0.465366	4.03069	1.99634	ENSMUSG00000066191	4	47015669	47057306	-1	protein_coding
ANLN	-0.5720042308	0.0644441975	0.1257382508	0	1.5353215193	1.54694114419647E-06	2.88366081189076E-05	1	0.775181	0.0205603	0.0476287	0	0.174279112	0.4489566785	0.7343584688	0	1.01312	1.49356	1.22721	2.89887	3.58742	6.99917	3.25618	3.14679	1.60751	3.97102	2.50907	3.66132	3.38047	4.49515	1.24463	2.67016	2.9476	ENSMUSG00000036777	9	22332012	22389188	-1	protein_coding
ANO1	-2.0574429361	0.0868193601	0.1610062551	0	-3.0124067618	1.69069343699127E-07	3.90817350217897E-06	-1	1.49095	0.0737856	0.1395	0	-0.451814535	0.017044572	0.1243569087	0	0.796818	1.59003	0.520467	0.0101507	0.0119777	0.108664	4.42908	0.119586	1.14674	0.0048372	0	0.0314072	0.0120815	0.0435975	0.969105	1.89847	0.730813	ENSMUSG00000031075	7	144588549	144751974	-1	protein_coding
ANO10	-0.6029767677	0.0078684473	0.0201757081	0	1.0586692684	8.87878718174888E-06	0.0001363335	1	0.22388	0.12349	0.211655	0	0.2163179742	0.0621734176	0.2714576819	0	6.80268	8.19593	7.43497	11.9379	16.0665	19.763	10.3184	11.203	10.1382	14.7299	12.989	12.5048	13.4079	15.9225	7.47786	10.5532	11.8404	ENSMUSG00000037949	9	122175874	122294423	-1	protein_coding
ANO6	-1.6523291483	9.1057069529795E-42	3.80605330007388E-40	-1	0.4320928992	0.0184001639	0.0738588902	0	-1.30966	2.2933e-13	2.70965e-12	-1	0.063697461	0.5130178903	0.7795541359	0	27.7754	26.1667	35.8997	44.343	39.387	38.9949	14.9077	14.128	15.1629	16.651	15.7928	16.0951	16.1796	40.9083	29.9473	14.7329	25.442	ENSMUSG00000064210	15	95790843	95975464	1	protein_coding
ANPEP	-2.0613537967	2.54048661753386E-15	2.82111606983715E-14	-1	-0.9680888769	0.0001358656	0.0014480488	0	-3.13341	5.84463e-31	2.21871e-29	-1	0.0423520207	0.8419392955	0.9441517218	0	280.337	160.695	256.488	127.635	114.84	111.624	26.8817	39.5498	37.085	21.3802	47.2687	40.1322	36.2604	118.033	232.507	34.5055	105.326	ENSMUSG00000039062	7	79821803	79861059	-1	protein_coding
ANTXR1	-3.0366810637	2.35728067825933E-11	1.93480154315719E-10	-1	-0.0297751438	0.9433912496	0.9703544643	0	-2.53818	3.87823e-07	2.32975e-06	-1	-0.2545466826	0.354342658	0.6588012635	0	0.349963	0.790383	0.591189	0.280661	0.525193	0.847573	0.197059	0.0646927	0.115501	0.06306	0.13923	0.0756152	0.0926351	0.551142	0.577178	0.125751	0.336677	ENSMUSG00000033420	6	87133853	87335821	-1	protein_coding
ANXA1	-5.0990876007	1.27850517407693E-138	1.05161616657735E-135	-1	1.9867361485	5.70658003260233E-17	6.47072148903897E-15	1	-3.30115	2.6169e-47	1.93361e-45	-1	0.1897760885	0.2482603338	0.5569798543	0	172.484	112.909	164.903	601.994	686.313	889.69	19.9959	15.1767	18.4087	31.8184	22.9844	20.8501	25.2176	725.999	150.099	17.8604	229.794	ENSMUSG00000024659	19	20373428	20390944	-1	protein_coding
ANXA11	-0.9156682469	2.18945709744661E-13	2.11427196693051E-12	0	-0.2234376164	0.3112858756	0.5221156442	0	-1.27559	2.28288e-09	1.82993e-08	-1	0.1005917129	0.3126322936	0.6200854644	0	118.32	140.585	85.1834	94.895	93.6752	103.016	56.4967	59.7231	59.0316	68.677	64.3943	58.9961	64.0225	97.1954	114.696	58.4171	83.5828	ENSMUSG00000021866	14	25842156	25886804	1	protein_coding
ANXA2	-1.4078380208	1.16145201308235E-09	8.1034236029384E-09	-1	0.2119671779	0.2860656985	0.4947263626	0	-0.730855	2.41087e-05	0.000109215	0	-0.4397452344	0.0119878916	0.0993044022	0	1027.61	990.002	994.069	1285.51	1254.53	905.466	620.147	755.794	853.728	418.334	588.711	604.053	537.033	1148.5	1003.89	743.223	858.163	ENSMUSG00000032231	9	69453620	69491795	1	protein_coding
ANXA3	1.0134224509	0.0018306889	0.0054284276	0	1.1426820197	2.53446122164899E-07	5.67381780262377E-06	1	2.40826	1.09696e-35	5.19335e-34	1	-0.1933913216	0.3993036044	0.6974373614	0	42.833	49.5203	35.2469	80.1697	93.2235	121.651	218.444	292.154	275.83	129.912	279.89	313.067	240.956	98.3481	42.5334	262.143	160.995	ENSMUSG00000029484	5	96793339	96845966	1	protein_coding
ANXA4	-1.290262395	6.69756454653837E-06	3.05146605482345E-05	-1	-0.2289450231	0.2547931838	0.4593660534	0	-0.810629	7.12137e-05	0.00029603	0	-0.6049911	0.0055761664	0.0608196914	0	160.523	116.771	149.59	128.058	130.117	111.318	86.2109	110.407	111.351	38.6171	73.5212	78.2215	63.4533	123.164	142.295	102.656	107.892	ENSMUSG00000029994	6	86736840	86793584	-1	protein_coding
ANXA5	-2.2449352759	1.19660837675609E-33	3.66965213383082E-32	-1	0.6431537353	0.021049467	0.081472619	0	-1.20474	4.65691e-06	2.36202e-05	-1	-0.3800940826	0.0017147793	0.027733173	0	202.055	152.633	309.444	428.809	453.42	320.094	101.346	130.225	119.034	99.1583	108.539	113.147	106.948	400.774	221.377	116.868	211.492	ENSMUSG00000027712	3	36448923	36475894	-1	protein_coding
ANXA8	-3.0749355447	6.14742171534319E-09	3.97923747965343E-08	-1	-0.0047932151	0.9923890335	0.9953496833	0	-4.1451	5.96623e-10	5.11119e-09	-1	0.3978757711	0.129848312	0.4062445224	0	5.96176	10.1558	1.55107	8.48813	5.10349	3.42879	0.154689	0.172863	0.714976	0.185274	1.13304	0.966661	0.761658	5.67347	5.88954	0.347509	3.16805	ENSMUSG00000021950	14	34085981	34100571	1	protein_coding
ANXA9	-2.1525982291	1.04471764598381E-27	2.40128663719094E-26	-1	0.2462290694	0.489732724	0.6843392671	0	-2.0418	2.05124e-06	1.10286e-05	-1	0.1226313578	0.5924653774	0.825575568	0	3.59343	1.71995	4.98997	4.13585	4.33493	4.32685	0.944043	1.11378	0.847316	1.25619	1.01072	1.19576	1.15422	4.26588	3.43445	0.96838	2.45573	ENSMUSG00000015702	3	95296096	95307176	-1	protein_coding
AOAH	-5.0246021159	3.74301222141181E-149	5.07090085125503E-146	-1	0.8131912603	0.020226699	0.0791614416	0	-3.81461	1.27993e-24	3.52133e-23	-1	-0.2878377523	0.1266617848	0.4007215795	0	14.2526	13.0271	33.9864	39.2661	39.7032	31.478	1.69021	1.73765	1.93921	1.31377	1.62067	1.30981	1.41475	36.8158	20.422	1.78902	15.1104	ENSMUSG00000021322	13	20794119	21024252	1	protein_coding
AOC2	1.00060225	3.44083941220277E-06	1.63562378746011E-05	1	0.2825374102	0.3897013077	0.5976189308	0	1.23056	0.000668254	0.00225981	0	0.0194442746	0.9228707642	0.9746089134	0	1.05926	1.53346	0.683071	1.21559	1.21327	1.53375	3.03338	4.14894	2.35966	3.74851	3.5011	2.79644	3.34868	1.32087	1.09193	3.18066	2.23554	ENSMUSG00000078651	11	101325063	101329702	1	protein_coding
AOX1	-5.4021467666	3.28801410151628E-10	2.41397044220661E-09	-1	0.9639194476	0.0527810175	0.1589818671	0	-4.65381	0.000380665	0.00135868	0	NA	NA	NA	0	0.0380875	0.103313	0.0733414	0.115951	0.161691	0.216576	0	0	0.00334989	0.00170158	0.00557704	0.00341137	0.00356333	0.164739	0.0715806	0.00111663	0.06025	ENSMUSG00000063558	1	58029931	58106413	1	protein_coding
AP1B1	-1.1601412216	3.61451254203203E-11	2.91069364879509E-10	-1	0.6143205358	0.0992778356	0.2470667136	0	-0.724553	0.05867	0.115558	0	0.1916835191	0.1385699118	0.4207326814	0	30.6272	22.3953	66.7315	61.1371	70.3895	56.058	27.7853	28.8079	30.9223	37.027	34.5253	30.8568	34.1364	62.5282	39.918	29.1718	41.4386	ENSMUSG00000009090	11	4986824	5042791	1	protein_coding
AP1G2	1.2314076638	1.09727470269286E-20	1.68813184219901E-19	1	-0.0308358603	0.8200415423	0.9044611419	0	1.32681	4.28312e-14	5.39997e-13	1	-0.1493898858	0.2870035608	0.5956514845	0	30.4588	29.322	25.9558	31.3277	34.4499	31.4803	74.2196	88.8718	80.3576	82.2285	92.6224	80.8438	85.2316	32.4193	28.5789	81.1497	56.8449	ENSMUSG00000040701	14	55098578	55106593	-1	protein_coding
AP1M2	2.4466689859	3.02623135593681E-12	2.66630200300615E-11	1	-0.1693408511	0.7392195771	0.8575496183	0	2.33337	2.87373e-08	2.01336e-07	1	-0.1130093104	0.5840544082	0.8215422526	0	0.609689	0.478142	0.493311	0.262756	0.270844	0.556616	2.83527	2.3075	1.90152	2.11518	3.16928	2.0794	2.45462	0.363405	0.527047	2.3481	1.42329	ENSMUSG00000003309	9	21294275	21312337	-1	protein_coding
AP1S2	-1.3316808285	3.91730325487226E-09	2.58804966330932E-08	-1	0.4313482751	0.2037065246	0.399398708	0	-0.482561	0.162296	0.263166	0	-0.3743355065	0.0360190124	0.1963135264	0	12.5617	10.8278	29.4919	20.566	23.5078	31.9858	16.6272	13.4295	17.5702	11.9509	10.0881	14.9319	12.3236	25.3532	17.6271	15.8756	17.7949	ENSMUSG00000031367	X	163909017	163933666	1	protein_coding
AP1S3	1.5483049801	1.06211944398633E-20	1.63513856380008E-19	1	-0.4680505471	0.0407893485	0.1318344217	0	0.798509	0.000216439	0.000819379	0	0.2225418204	0.0974503391	0.3462025119	0	6.53597	8.06935	4.96098	4.77716	5.06094	5.45633	19.1916	18.1563	15.4763	22.2361	21.4952	19.168	20.9664	5.09814	6.5221	17.6081	12.5487	ENSMUSG00000054702	1	79606876	79671972	-1	protein_coding
AP2A2	-2.1094911501	6.82645869647218E-48	3.5895016036176E-46	-1	0.6069780988	0.0782320403	0.209903502	0	-1.5161	1.38511e-05	6.5711e-05	-1	0.0363044633	0.6924322347	0.8762682955	0	26.6156	22.3323	56.1442	60.4433	56.4815	49.1751	14.3618	14.4952	14.2172	15.5869	15.3671	15.5636	15.5059	55.3666	35.0307	14.3581	30.0653	ENSMUSG00000002957	7	141562173	141633011	1	protein_coding
AP3S1	-1.1105302088	4.26927268189549E-10	3.09979883785419E-09	-1	-0.8229704884	4.68906143432364E-06	7.73957659482722E-05	0	-1.54363	3.39931e-17	5.50731e-16	-1	-0.3957792827	0.0119555929	0.0992677048	0	93.8643	90.8855	79.7093	44.3227	46.3558	57.3944	43.0805	32.7027	34.2036	32.586	24.1554	28.3827	28.3747	49.3576	88.153	36.6623	50.6369	ENSMUSG00000024480	18	46741917	46790826	1	protein_coding
AP5S1	-1.255771695	1.12836873256781E-09	7.88454498779404E-09	-1	0.4313029813	0.0933373575	0.237123662	0	-0.840896	0.00159258	0.00495322	0	-0.0009706928	0.9954650134	0.9979692325	0	10.3952	8.67602	13.8413	17.4286	15.5186	12.4312	6.78464	8.06778	8.63415	8.15697	8.80116	7.2274	8.06184	15.1261	10.9708	7.82886	10.4969	ENSMUSG00000068264	2	131207078	131213514	1	protein_coding
APBA1	-2.2899099092	1.55779227266099E-11	1.29990992143678E-10	-1	0.642434115	0.0380383823	0.1257425428	0	-1.58419	9.32047e-08	6.11e-07	-1	-0.0562963752	0.8135080935	0.9334379729	0	4.37718	3.19272	6.87208	9.58023	7.65965	6.0673	1.85025	2.09653	1.92735	1.02194	2.13035	2.63368	1.92866	7.76906	4.81399	1.95804	4.11744	ENSMUSG00000024897	19	23758876	23949597	1	protein_coding
APBA3	-0.78244961	0.000000831	4.28767664139244E-06	0	-0.9476422154	0.000000163	3.7812613624499E-06	0	-1.78417	1.14581e-22	2.75967e-21	-1	0.0104185178	0.9392107623	0.9800484823	0	24.5006	30.2066	23.5605	13.3612	14.648	12.1912	8.36316	10.7834	8.63534	10.2033	9.93757	9.05257	9.73115	13.4001	26.0892	9.26063	14.6203	ENSMUSG00000004931	10	81268172	81273246	1	protein_coding
APC2	1.9693289947	6.8180968791882E-06	3.10515303983752E-05	1	-0.4817127122	0.3620420472	0.5723322679	0	1.25172	0.026794	0.0597826	0	0.0650138999	0.8067461396	0.9314422642	0	0.0629276	0.032324	0.0420725	0.0297832	0.032558	0.0307483	0.189404	0.152605	0.0894872	0.111544	0.19635	0.222655	0.17685	0.0310298	0.0457747	0.143832	0.0993716	ENSMUSG00000020135	10	80295977	80318263	1	protein_coding
APCDD1	-3.2572219943	1.8218707227064E-14	1.89604629980348E-13	-1	0.5797697869	0.1490778261	0.3244121137	0	-1.91097	6.87973e-06	3.40677e-05	-1	-0.4329481553	0.1146001301	0.3795441928	0	0.702813	1.2307	1.07527	2.36432	0.819011	1.22984	0.410079	0.258298	0.365836	0.159698	0.254857	0.210477	0.208344	1.47106	1.00293	0.344738	0.756767	ENSMUSG00000071847	18	62922327	62953195	1	protein_coding
APH1B	-2.7894022458	1.64720664280572E-33	5.03140798281942E-32	-1	0.9771868139	0.0031006818	0.0189815952	0	-1.46267	0.000117786	0.000471714	-1	-0.2515836171	0.2569378269	0.5653599567	0	2.00637	2.09323	3.67427	3.82205	3.11811	5.09643	0.770284	0.786084	0.770119	0.609034	0.598337	0.776592	0.661321	4.0122	2.59129	0.775496	2.01008	ENSMUSG00000032375	9	66775202	66795490	-1	protein_coding
APH1C	-3.3639953405	8.50621064818584E-21	1.32548401514457E-19	-1	-0.1205720714	0.5008433523	0.6931721191	0	-3.9079	6.06871e-64	8.10036e-62	-1	0.2254827535	0.4014371159	0.69911157	0	12.1958	12.3414	14.6016	12.4342	13.2426	12.9879	0.946345	0.889846	0.623007	0.794677	1.84923	1.65521	1.43304	12.8882	13.0463	0.819733	7.04682	ENSMUSG00000053040	9	66814994	66834726	-1	protein_coding
APIP	0.443158523	0.0146959079	0.0350483022	0	0.2725718361	0.3146704652	0.5259215507	0	1.04167	7.81583e-05	0.000322822	1	-0.3306136219	0.0171354063	0.1247032626	0	8.52869	7.33799	12.1701	10.6759	12.7219	11.3123	21.7439	24.8276	24.4649	17.4269	20.7329	20.1119	19.4239	11.57	9.34559	23.6788	16.0046	ENSMUSG00000010911	2	103073675	103092644	1	protein_coding
APITD1	0.9144108004	0.0129741789	0.0313775401	0	0.3696807158	0.360361795	0.570638251	0	1.57213	1.01852e-05	4.91422e-05	1	-0.2290494874	0.319457053	0.6269599011	0	2.18305	1.95993	3.4552	1.52258	2.46105	3.37072	8.3749	9.00757	3.53959	6.95448	4.25229	5.54722	5.58466	2.45145	2.53273	6.97402	4.38572	ENSMUSG00000073705	4	149127121	149137629	-1	protein_coding
APLNR	-6.4142105014	1.82935797258045E-11	1.51715699209522E-10	-1	0.4394316045	0.478772459	0.6755553076	0	-3.95136	0.000568506	0.00195482	0	NA	NA	NA	0	0.0660442	0.054397	0.542142	0.750065	0.304887	0.506577	0.0250631	0	0	0	0	0.00603715	0.00201238	0.52051	0.220861	0.00835437	0.187934	ENSMUSG00000044338	2	85136225	85139923	1	protein_coding
APLP1	1.4719050839	4.84944334616341E-11	3.85528235089711E-10	1	-0.8259576895	0.0635009492	0.1807857212	0	-0.186378	0.700044	0.797226	0	0.6118323697	0.0011911926	0.0211897199	0	2.91213	3.19595	0.745788	0.941932	1.26241	1.36623	2.88463	2.17015	2.49101	4.66292	3.80074	3.85847	4.10738	1.19019	2.28462	2.51526	2.52436	ENSMUSG00000006651	7	30434982	30445535	-1	protein_coding
APOBEC1	-3.4455118391	8.80118112336667E-58	6.60260594307029E-56	-1	0.6874078403	0.0693014714	0.1922443682	0	-2.23813	4.47382e-09	3.44855e-08	-1	-0.4349145087	0.0043131691	0.0513209645	0	91.823	54.3892	191.929	311.105	255.81	187.803	21.9985	29.1896	35.5751	21.0821	25.2247	26.764	24.3569	251.573	112.714	28.9211	104.391	ENSMUSG00000040613	6	122577792	122602444	-1	protein_coding
APOBEC2	1.9319525231	3.73685110468237E-06	1.76830527618532E-05	1	-0.0184514611	0.9727607142	0.9864199928	0	2.29765	3.82257e-06	1.96974e-05	1	-0.3310188863	0.1757677453	0.4742598803	0	0.265054	0.366821	0.316408	0.333148	0.467844	0.208812	1.55057	2.45222	2.51627	2.14074	1.52859	1.30592	1.65842	0.336601	0.316094	2.17302	1.12103	ENSMUSG00000040694	17	48419231	48432728	-1	protein_coding
APOBEC3	1.7335523074	1.44018349116544E-35	4.78627214791215E-34	1	-0.0992952626	0.5169426927	0.7051660607	0	1.76339	2.5195e-28	8.44828e-27	1	-0.155056016	0.2165605846	0.5229723055	0	59.9888	71.0983	74.7513	60.0851	60.6223	71.4652	234.859	302.019	272.044	234.904	274.276	261.726	256.969	64.0575	68.6128	269.641	164.82	ENSMUSG00000009585	15	79891659	79915906	1	protein_coding
APOBR	-2.3694255407	2.59945435204039E-51	1.50422193924227E-49	-1	-0.2686450842	0.0758005876	0.2051340377	0	-2.4756	8.98742e-49	6.99025e-47	-1	-0.1827218051	0.1998627454	0.5019759603	0	72.7291	85.084	86.9259	64.015	69.2928	69.4709	15.9041	17.0286	19.6355	16.7626	18.7633	14.19	16.572	67.5929	81.5797	17.5227	45.8168	ENSMUSG00000042759	7	126584942	126589112	1	protein_coding
APOC1	-3.3827653385	0.000000004	2.66262527763583E-08	-1	-0.2387313963	0.638512152	0.794993034	0	-5.76412	2.72845e-06	1.44039e-05	-1	NA	NA	NA	0	2.74656	5.89897	1.24692	2.17777	2.75858	2.92494	0	0	0	0.303016	0.247257	0.306117	0.285463	2.62043	3.29748	0	1.55084	ENSMUSG00000040564	7	19689481	19692660	-1	protein_coding
APOD	-2.323120684	1.78276668268538E-06	8.80714274322761E-06	-1	-0.6946760395	0.2213400293	0.4210382153	0	-3.52055	1.35188e-06	7.49555e-06	-1	0.1950045355	0.4748034979	0.7543108388	0	2.39065	4.16807	20.9512	3.08665	3.41855	8.31324	0.378918	1.60257	0.723968	1.95244	1.02591	0.567335	1.18189	4.93948	9.16997	0.901819	4.04829	ENSMUSG00000022548	16	31296192	31314808	-1	protein_coding
APOE	-6.1440332855	2.76406527147764E-202	1.59147968168504E-198	-1	1.4368826671	0.020283826	0.0793263181	0	-4.85198	2.3116e-09	1.85152e-08	-1	0.8981161745	0.000002395	0.0001614305	0	639.818	405.398	2924.2	4589.96	5569.5	4621.62	47.819	33.6622	45.1463	65.6174	88.4194	96.4069	83.4812	4927.03	1323.14	42.2092	1593.96	ENSMUSG00000002985	7	19696109	19699188	-1	protein_coding
APOL10B	7.1998478621	1.36758206504884E-46	6.90718915353942E-45	1	-1.7031247037	0.0047406095	0.0263775552	0	5.63228	1.3564e-55	1.30524e-53	1	-0.4267462009	0.0755844612	0.3028819969	0	0.281583	0.555255	0.137229	0.0364571	0.0717691	0.0947771	17.971	20.9103	22.8631	7.71231	21.552	13.9342	14.3995	0.0676678	0.324689	20.5815	8.84333	ENSMUSG00000050014	15	77584158	77596125	-1	protein_coding
APOL7B	2.394810928	3.59665973587509E-11	2.89733019856381E-10	1	-0.0241911594	0.9621103179	0.9810403308	0	1.71346	0.000368186	0.00131949	0	0.4753045736	0.0385842466	0.2047896573	0	5.72218	7.28477	1.9694	2.29729	2.4243	4.13043	12.7413	17.9186	16.7396	22.375	20.5214	14.1495	19.0153	2.95067	4.99212	15.7998	10.6895	ENSMUSG00000068252	15	77422210	77447492	-1	protein_coding
APOL7C	7.1374064975	1.2395462113914E-77	1.71975836111779E-75	1	-2.201570665	1.14035262506856E-10	4.77130509916787E-09	-1	4.70064	4.76676e-42	2.90058e-40	1	0.0609098453	0.8253981314	0.9375217105	0	10.3419	16.1672	5.90345	2.17965	1.87164	2.30156	292.914	334.082	445.374	167.198	554.022	489.045	403.422	2.11762	10.8042	357.457	193.45	ENSMUSG00000044309	15	77524867	77533315	-1	protein_coding
APOL7E	2.3416422045	8.08025573324272E-18	1.05977431544597E-16	1	-0.6923928982	0.103018017	0.253126588	0	1.29651	0.00195883	0.005965	0	0.2078664359	0.252980676	0.5614381434	0	9.3246	11.1608	2.93553	3.4143	4.46358	5.99736	21.1535	26.4715	26.4406	33.4928	31.2989	22.0619	28.9512	4.62508	7.80698	24.6885	16.5179	ENSMUSG00000071716	15	77698889	77719288	1	protein_coding
APOL9A	1.8824864648	0.0056529025	0.0150198428	0	-2.6142064387	1.83345489153789E-06	3.34614248443244E-05	-1	-1.25295	0.0281623	0.0622724	0	0.0102632209	0.9702624947	0.9909515788	0	1.11962	1.75457	1.13393	0.114861	0.178797	0.171737	0.949041	0.743593	0.647116	1.20103	0.54577	0.620519	0.789106	0.155132	1.33604	0.779917	0.765049	ENSMUSG00000057346	15	77403789	77411080	-1	protein_coding
APOL9B	2.5292166936	5.43316206628342E-12	4.68831605652205E-11	1	-2.7650279719	1.25928153406871E-12	7.35719879187767E-11	-1	-0.481242	0.273313	0.399137	0	0.0027301826	0.9915018763	0.9970791395	0	1.77176	3.19053	3.66183	0.338046	0.377477	0.367757	3.30829	2.55897	1.4569	3.42342	2.12382	1.94737	2.4982	0.361093	2.87471	2.44139	2.04385	ENSMUSG00000068246	15	77729121	77736381	1	protein_coding
APOLD1	-2.1444974789	1.39332008290192E-06	6.96236815563334E-06	-1	1.7853766538	2.41934201850654E-05	0.0003260327	1	-0.765153	0.156294	0.255678	0	0.2806316396	0.309331739	0.6169968021	0	0.219529	0.3532	0.232615	0.621648	0.895874	1.70588	0.273357	0.14467	0.148087	0.331436	0.150281	0.388772	0.290163	1.07447	0.268448	0.188705	0.455446	ENSMUSG00000090698	6	134981718	134986836	1	protein_coding
APP	-3.3790459947	2.36344115117058E-35	7.78718356975817E-34	-1	-0.0106548798	0.9606162208	0.9809382644	0	-3.08134	3.15197e-45	2.1737e-43	-1	-0.2881216577	0.1725741616	0.4710166339	0	269.92	220.537	339.471	291.492	294.382	245.351	34.8151	39.1739	45.3178	20.6004	35.7939	41.281	32.5584	277.075	276.643	39.7689	156.511	ENSMUSG00000022892	16	84954440	85173707	-1	protein_coding
APPL2	-0.9378399594	3.04210562323326E-12	2.67823909054607E-11	0	-0.5628882992	0.0280639543	0.1008796766	0	-1.6912	6.57873e-11	6.17827e-10	-1	0.1417187761	0.2552129138	0.5642150965	0	91.2145	52.4363	91.8815	45.9389	50.3063	47.8488	37.2846	30.544	27.5783	32.3599	30.717	31.0111	31.3627	48.0313	78.5108	31.8023	47.4268	ENSMUSG00000020263	10	83600033	83648738	-1	protein_coding
AQP1	-9.2767637813	2.61936794162083E-84	4.78783040186265E-82	-1	2.9714441949	1.19120131215364E-09	4.14282953626136E-08	1	-4.71109	0.000128885	0.000512439	-1	NA	NA	NA	0	1.15582	0.664268	3.99243	24.9719	25.522	13.5238	0.0898806	0	0	0.0517596	0.0376876	0.0173045	0.0355839	21.3392	1.93751	0.0299602	5.83557	ENSMUSG00000004655	6	55336432	55348555	1	protein_coding
AQP3	2.8805166192	8.13624915835037E-27	1.7880339157058E-25	1	-1.3726250707	8.8292086814124E-06	0.0001358989	-1	0.608787	0.0433738	0.0899338	0	0.6770382176	0.0009230511	0.0178284241	0	3.7277	5.5099	2.65526	1.56019	1.28871	1.50754	9.31125	7.16856	6.61824	19.4338	11.9563	10.6546	14.0149	1.45215	3.96429	7.69935	6.78267	ENSMUSG00000028435	4	41092722	41098183	-1	protein_coding
AQP5	NA	NA	NA	0	NA	NA	NA	0	4.9559	1.26151e-06	7.033e-06	1	-0.4352203281	0.0193893047	0.1345786216	0	0.100807	0	0	0	0	0	4.52669	0.245614	2.48674	0	0	0	0	0	0.0336023	2.41968	0.613321	ENSMUSG00000044217	15	99590849	99594829	1	protein_coding
AQP9	-0.1281746277	0.7047714371	0.8049388032	0	-1.649250316	1.0185249848861E-06	1.98555384388324E-05	-1	-2.01501	6.23344e-10	5.32907e-09	-1	0.0925351	0.6916816235	0.8760252007	0	10.4046	18.8394	11.0428	2.73474	3.98328	6.26569	3.84856	2.67742	7.50338	5.69935	6.89603	3.58606	5.39381	4.3279	13.4289	4.67645	6.95678	ENSMUSG00000032204	9	71110659	71168682	-1	protein_coding
AR	2.674990084	6.48129503715229E-24	1.21754246330061E-22	1	-0.9234610933	0.0112976559	0.0514170089	0	1.13481	0.00111337	0.00359634	0	0.4413316836	0.0243645285	0.1539788841	0	0.647707	0.524529	0.286582	0.208169	0.205508	0.330207	1.56094	1.0381	1.36289	2.47191	1.93302	1.5536	1.98618	0.247961	0.486273	1.32064	1.01026	ENSMUSG00000046532	X	98148769	98323215	1	protein_coding
ARAP1	-1.5137781439	3.72912306157811E-35	1.21307109083623E-33	-1	0.0713538744	0.6817978452	0.8230623729	0	-1.98032	1.5995e-30	5.9733e-29	-1	0.4935729603	7.01414955950862E-07	5.42731617261531E-05	0	124.987	111.842	127.947	134.973	133.03	122.734	28.6969	28.5848	35.6875	47.2559	47.8165	46.51	47.1941	130.246	121.592	30.9897	82.5054	ENSMUSG00000032812	7	101348067	101412586	1	protein_coding
ARAP2	2.2653723464	7.07851643311869E-18	9.31573211263752E-17	1	-0.9210619195	0.0161555738	0.06689724	0	1.30433	0.000118514	0.000474169	1	-0.0681536663	0.4786347257	0.7573572332	0	9.08456	9.8261	3.34519	2.33324	3.80681	5.73612	22.7332	21.0156	21.8991	22.5696	20.745	21.0272	21.4473	3.95872	7.41862	21.8826	13.6768	ENSMUSG00000037999	5	62602445	62766159	-1	protein_coding
ARAP3	-2.2300081283	4.4114798368038E-11	3.52535711732923E-10	-1	0.3167741682	0.3577606089	0.5681339271	0	-2.02561	1.75852e-20	3.65649e-19	-1	0.0731666656	0.6745309498	0.8686159353	0	7.22808	9.18093	7.37679	5.75105	8.46895	16.2481	1.96179	2.24437	2.87058	2.8216	2.30499	2.74844	2.62501	10.156	7.9286	2.35891	5.76714	ENSMUSG00000024451	18	37972624	37997574	-1	protein_coding
ARC	4.2232462951	2.155662028258E-37	7.56814819707471E-36	1	-1.6606964147	4.77202725560434E-05	0.0005861946	-1	3.29778	7.38083e-16	1.07084e-14	1	-0.7103555354	0.0029105191	0.0394509084	0	2.74531	4.24294	1.25405	0.615487	0.690326	1.02868	22.9058	46.445	34.6279	10.9536	24.0572	21.0633	18.6914	0.778164	2.74743	34.6596	14.2191	ENSMUSG00000022602	15	74669083	74672570	-1	protein_coding
AREG	1.2929563933	0.0002391678	0.0008483402	1	0.9533877219	0.0189157577	0.0753288996	0	1.50712	0.00415556	0.011656	0	0.3107927754	0.2513620133	0.5597898219	0	8.37294	6.06995	2.89547	7.91349	10.3461	17.7521	31.8561	7.18878	23.4323	33.1044	24.9861	53.7139	37.2681	12.0039	5.77945	20.8257	18.9693	ENSMUSG00000029378	5	91139599	91148432	1	protein_coding
ARF2	-2.096849218	8.42515634911393E-24	1.57117227430318E-22	-1	0.28468612	0.1341521281	0.3031195885	0	-1.51281	1.41554e-19	2.74472e-18	-1	-0.2986320241	0.0670318826	0.2829678574	0	31.1244	37.1289	37.6333	51.0857	43.9087	34.4818	12.7126	14.479	16.3268	10.4492	12.9894	13.8075	12.4154	43.1587	35.2955	14.5061	26.3439	ENSMUSG00000062421	11	103966739	103985337	1	protein_coding
ARFGEF2	-0.3199394428	0.0082755427	0.0211231323	0	-0.4813351612	0.0629392897	0.1797322937	0	-1.19011	2.69546e-06	1.42443e-05	-1	0.336915731	0.000460693	0.010556782	0	17.7588	29.5439	11.4848	13.3705	11.7505	14.2845	9.13122	7.89491	9.96006	12.576	11.5901	11.6715	11.9459	13.1352	19.5958	8.9954	13.4181	ENSMUSG00000074582	2	166805588	166898052	1	protein_coding
ARG1	-9.3147439567	5.63372706100645E-105	1.7533833505681E-102	-1	-1.8728131755	1.36363076276703E-11	6.75226261160327E-10	-1	-9.76522	5.0566e-159	4.54852e-156	-1	-0.8083462257	0.0034034496	0.043630403	0	3853.01	1986.14	3409.04	741.712	880.634	775.743	5.59318	2.26687	3.84771	0.515659	1.03795	2.50718	1.3536	799.363	3082.73	3.90259	971.837	ENSMUSG00000019987	10	24915208	24927470	-1	protein_coding
ARG2	-3.7156570382	1.00561965576457E-19	1.47050325662945E-18	-1	-1.6048172874	3.66382613391737E-06	6.19134922436143E-05	-1	-5.66896	2.54779e-71	4.42951e-69	-1	0.1184168856	0.6631884921	0.8635162565	0	49.7993	53.4995	29.7438	9.70465	10.7709	21.0052	0.734348	1.17697	1.13171	0.601904	1.20466	1.93015	1.24557	13.8269	44.3475	1.01434	15.1086	ENSMUSG00000021125	12	79130777	79156301	1	protein_coding
ARHGAP10	-1.0865288271	1.31238739851287E-10	0.000000001	-1	-0.1630675793	0.6067728312	0.7739342229	0	-1.42629	1.44755e-05	6.83478e-05	-1	0.1361063127	0.3652334129	0.6682043444	0	15.3535	8.24707	20.104	12.5467	14.1287	13.6608	8.03656	6.29372	6.46701	8.57849	7.97163	6.62882	7.72631	13.4454	14.5682	6.93243	10.6681	ENSMUSG00000037148	8	77250366	77517953	-1	protein_coding
ARHGAP18	-1.6428733682	9.65202409455844E-16	1.10649958646976E-14	-1	0.4783921567	0.1644374715	0.3465429743	0	-1.37569	9.8464e-05	0.000399828	-1	0.1995470846	0.2160671112	0.5225281015	0	14.92	14.9007	32.8448	29.3411	28.2081	21.1002	9.32885	8.75827	9.72669	12.5646	10.6311	9.29805	10.8313	26.2165	20.8885	9.27127	16.8019	ENSMUSG00000039031	10	26753421	26918648	1	protein_coding
ARHGAP19	-1.4206615848	1.33580733352881E-07	7.55896282518479E-07	-1	1.5194721257	0.000318333	0.0029728141	0	-0.136953	0.755263	0.837207	0	0.3147558722	0.0827918625	0.3166772089	0	1.89578	2.29947	5.34798	6.1895	9.17253	12.5051	3.42691	5.30653	3.19703	6.59919	3.72484	5.11959	5.14787	9.28904	3.18108	3.97682	5.3987	ENSMUSG00000025154	19	41766588	41802084	-1	protein_coding
ARHGAP22	1.3312155712	0.0001704783	0.000622035	1	1.0372730733	0.0009962937	0.0077255122	0	2.83965	9.61941e-21	2.0496e-19	1	-0.3374214518	0.1634633914	0.4603494075	0	2.911	2.65093	3.98878	6.9734	6.318	6.40725	27.1565	37.8451	36.7332	14.87	41.3528	37.0901	31.1043	6.56622	3.18357	33.9116	18.6914	ENSMUSG00000063506	14	33214026	33369934	1	protein_coding
ARHGAP23	-3.8487647566	8.04680568160014E-121	4.3099065500682E-118	-1	0.8681140758	0.0003727668	0.003377461	0	-3.07554	3.36063e-23	8.43788e-22	-1	0.0894734749	0.6829929586	0.8720618248	0	3.86515	3.17346	5.74966	7.79825	7.2392	7.26713	0.741565	0.469565	0.451532	0.663107	0.60724	0.741386	0.670578	7.43486	4.26276	0.554221	3.2306	ENSMUSG00000049807	11	97415533	97502402	1	protein_coding
ARHGAP24	-3.0116492443	3.37292842634442E-66	3.45252953720615E-64	-1	0.4534584603	0.1036285132	0.2541526387	0	-3.80823	1.48179e-22	3.54414e-21	-1	0.9352923786	0.0001400824	0.0042705327	0	3.24026	3.90978	6.59412	5.93218	7.03592	6.42074	0.608624	0.301278	0.326982	1.002	0.946205	0.992415	0.980207	6.46295	4.58139	0.412295	3.10921	ENSMUSG00000057315	5	102481391	102897937	1	protein_coding
ARHGAP28	5.0472845964	1.45199403171992E-48	7.79507565140827E-47	1	-2.7752574208	4.08499940454619E-26	1.32679395914099E-23	-1	2.1827	4.15821e-29	1.42669e-27	1	0.0126546831	0.9558365638	0.9854214527	0	2.68415	2.57969	2.43247	0.429869	0.255383	0.337832	11.014	13.2841	15.597	7.54569	16.8514	17.6707	14.0226	0.341028	2.56544	13.2984	7.55686	ENSMUSG00000024043	17	67842713	68004120	-1	protein_coding
ARHGAP4	0.7593360298	0.0030112374	0.0085261629	0	0.8320354412	0.003437444	0.0206235878	0	1.38839	1.46806e-10	1.33919e-09	1	0.1893774385	0.1778671303	0.4761243148	0	21.9978	25.8216	32.1298	34.6661	46.2385	62.9489	75.2942	92.4345	79.9519	113.126	112.217	84.4538	103.266	47.9512	26.6497	82.5602	65.1067	ENSMUSG00000031389	X	73891442	73921870	-1	protein_coding
ARHGAP6	-2.8531917528	7.8508051493992E-28	1.81538045578125E-26	-1	1.2605482157	0.0025595689	0.0163039289	0	-1.87249	0.000936732	0.00307864	0	0.2701991288	0.3122754472	0.6197737337	0	0.572612	0.731893	2.11038	3.09714	3.40277	2.49978	0.537843	0.180861	0.471167	0.459357	0.373804	0.650691	0.494617	2.9999	1.1383	0.396624	1.25736	ENSMUSG00000031355	X	168795099	169304435	1	protein_coding
ARHGAP8	4.0016893658	4.0603573662279E-06	1.90806142627208E-05	1	-1.4479736106	0.0395829412	0.1290452367	0	2.06921	0.00343905	0.00985874	0	-0.3928884349	0.1528102334	0.4445693099	0	0.143368	0.259852	0.0320549	0.0338943	0	0.018881	0.859807	0.661919	0.843301	0.578349	0.289266	0.956091	0.607902	0.0175918	0.145092	0.788342	0.389732	ENSMUSG00000078954	15	84720052	84772207	1	protein_coding
ARHGEF10	-0.8887041259	3.93413041522118E-05	0.0001590991	0	-0.8891374198	0.000053964	0.000655269	0	-1.60515	2.33278e-15	3.23261e-14	-1	-0.2011641309	0.2352930248	0.5428844288	0	4.84928	5.85526	5.6496	2.78151	3.02002	2.21543	1.91332	3.1642	2.32997	2.45434	2.41652	1.90292	2.25793	2.67232	5.45138	2.46916	3.2127	ENSMUSG00000071176	8	14911663	15001085	1	protein_coding
ARHGEF10L	-3.3097032917	6.26534673284307E-26	1.30703986054446E-24	-1	0.9144476369	0.0056299648	0.0302458692	0	-1.52731	5.11482e-06	2.57722e-05	-1	-0.6663206134	0.0039084459	0.047998214	0	18.0869	16.9082	35.5558	57.3162	50.994	37.1049	9.85078	10.9914	11.0021	3.04921	7.99099	7.00555	6.01525	48.4717	23.517	10.6148	22.1547	ENSMUSG00000040964	4	140514485	140666012	-1	protein_coding
ARHGEF18	1.6713842466	1.10833262455441E-15	1.26116643656683E-14	1	0.6714084893	0.0006445629	0.0053773437	0	1.93572	2.52816e-31	9.85031e-30	1	0.3558823838	0.021347701	0.1419478154	0	5.57643	7.43488	5.926	9.13729	9.41135	13.6428	26.4458	31.4761	31.709	49.5575	39.2068	34.8153	41.1932	10.7305	6.31244	29.877	22.0283	ENSMUSG00000004568	8	3393006	3456601	1	protein_coding
ARHGEF37	-4.7416926452	2.93852479975127E-38	1.05911055810753E-36	-1	1.4993776593	0.0001356644	0.0014475152	0	-3.62204	1.76536e-13	2.10632e-12	-1	0.2636269071	0.3396444509	0.6463620822	0	1.73357	1.34714	3.81353	10.3433	5.89473	5.37805	0.245258	0.128349	0.287297	0.166289	0.385981	0.402989	0.31842	7.20536	2.29808	0.220301	2.51054	ENSMUSG00000045094	18	61493794	61536536	-1	protein_coding
ARHGEF39	-0.5391156603	0.0530096631	0.1067563441	0	1.4988849738	2.34539360632113E-06	4.1615534886974E-05	1	0.980797	0.00108538	0.00351563	0	0.0117834487	0.9516587777	0.9847009	0	1.36822	1.16185	2.02579	3.86498	4.17479	7.29764	4.18004	3.70403	2.90862	4.62859	3.6442	3.43845	3.90375	5.11247	1.51862	3.59756	3.5331	ENSMUSG00000051517	4	43496142	43499695	-1	protein_coding
ARHGEF40	3.6681639055	1.2214429858863E-28	2.94874773668211E-27	1	-1.4931983411	2.79853474233454E-06	4.89756358605998E-05	-1	2.59147	2.54354e-16	3.83832e-15	1	-0.3894266623	0.0976359741	0.3465935047	0	19.7282	26.4182	10.5242	6.62341	7.5146	6.57775	102.836	164.468	127.565	51.0981	113.304	116.113	93.505	6.90525	18.8902	131.623	62.7309	ENSMUSG00000004562	14	51984719	52006251	1	protein_coding
ARHGEF5	1.270634908	5.43561487008313E-05	0.0002150252	1	-0.5686653352	0.0580066187	0.1698450321	0	0.410327	0.224638	0.341353	0	0.177758305	0.4592992717	0.7426625326	0	0.91848	0.645627	0.431045	0.463338	0.451252	0.423733	1.22133	0.600877	0.94035	1.50716	1.47404	0.754778	1.24533	0.446108	0.665051	0.920852	0.819334	ENSMUSG00000033542	6	43265582	43289320	1	protein_coding
ARHGEF9	5.2013204906	5.95067017164702E-30	1.51940005236366E-28	1	-1.8085956693	4.92415272311111E-05	0.0006037207	-1	3.38168	4.07483e-25	1.15802e-23	1	-0.1035857418	0.6887599709	0.8747003236	0	0.393184	1.12611	0.510898	0.141129	0.116682	0.242552	7.37501	9.25857	9.59858	2.93918	8.79596	11.37	7.70171	0.166788	0.676731	8.74405	4.32232	ENSMUSG00000025656	X	95048935	95196856	-1	protein_coding
ARID1A	0.6728673812	2.51381073425247E-07	1.38241583143669E-06	0	0.6336386079	1.99181289486046E-06	3.6042597265544E-05	0	1.01558	4.42582e-19	8.28649e-18	1	0.2540915018	0.0117879505	0.0985948068	0	23.8555	26.0088	23.5069	40.2917	35.6555	41.8781	62.1699	63.0979	58.2379	78.7969	84.7356	73.395	78.9758	39.2751	24.4571	61.1686	50.9691	ENSMUSG00000007880	4	133679008	133756769	-1	protein_coding
ARID3A	-1.9884843559	1.3994617132078E-40	5.50017111209707E-39	-1	0.471898016	0.0016660058	0.0115672717	0	-1.60588	3.27291e-21	7.12771e-20	-1	0.0583423079	0.6893915392	0.8749872018	0	11.7409	15.4412	12.5369	17.5826	16.9597	19.9568	5.00058	4.64404	5.78612	4.51327	5.3607	5.57997	5.15131	18.1664	13.2397	5.14358	10.4252	ENSMUSG00000019564	10	79927043	79955018	1	protein_coding
ARID5B	-0.9001872575	1.2604124801227E-08	7.93346811415848E-08	0	-0.7985977918	0.0004576506	0.0040247633	0	-2.24903	2.97745e-25	8.55561e-24	-1	0.4767296906	0.0001797736	0.0051613879	0	23.3302	24.7148	16.0772	12.324	10.6044	13.718	5.96586	5.45252	5.28452	8.25416	8.80211	7.4173	8.15786	12.2155	21.3741	5.56763	11.8288	ENSMUSG00000019947	10	68095593	68278726	-1	protein_coding
ARIH2	-0.5436231109	0.0001076362	0.0004066552	0	-0.3850541716	0.0606551863	0.1752616608	0	-1.07349	1.1e-07	7.14052e-07	-1	0.1019703	0.428017339	0.7193910024	0	65.6555	77.7712	47.9136	41.1487	36.7142	49.864	41.8021	38.2389	33.589	38.5199	38.8121	40.585	39.3057	42.5756	63.7801	37.8767	45.8845	ENSMUSG00000064145	9	108602942	108649386	-1	protein_coding
ARL10	-1.1857934865	7.51377055182072E-06	3.40313961807243E-05	-1	0.827325922	0.0176863122	0.0717310498	0	-0.220024	0.565432	0.687156	0	-0.0961299835	0.6547869474	0.8594810572	0	6.88061	9.33379	17.2816	24.4353	21.9721	13.8787	7.38035	12.9144	13.5326	9.02468	12.144	12.5205	11.2297	20.0954	11.1653	11.2758	13.4416	ENSMUSG00000025870	13	54575015	54581128	1	protein_coding
ARL11	-3.28228759	9.74651725609678E-79	1.40295024328228E-76	-1	0.1990122366	0.3697720063	0.579153327	0	-2.68168	3.33695e-29	1.15448e-27	-1	-0.3740538705	0.0332087912	0.1869491031	0	20.4002	20.5397	30.4218	29.7805	27.925	24.1646	3.99138	5.1898	4.34084	3.19231	3.63399	3.63913	3.48848	27.29	23.7872	4.50734	14.7683	ENSMUSG00000043157	14	61309753	61311936	1	protein_coding
ARL4D	1.3618949244	0.0001078036	0.0004072208	1	0.1688216591	0.6608898736	0.8094000179	0	0.819947	0.0160176	0.0382797	0	0.559055864	0.0112504073	0.0962781713	0	2.75388	5.50972	2.5324	2.94527	3.18264	6.08028	7.80125	9.08324	6.46018	16.4072	15.2034	8.02681	13.2125	4.0694	3.59867	7.78156	7.16552	ENSMUSG00000034936	11	101665541	101667832	1	protein_coding
ARL5A	1.0992278093	6.423711165153E-09	4.14991561976547E-08	1	-0.6570460087	0.0002697984	0.0026085505	0	0.912452	6.44838e-08	4.31191e-07	0	-0.4654276948	0.0029054162	0.039443711	0	29.011	33.2598	24.035	19.5136	16.3692	19.1917	61.7887	67.8291	68.4336	39.132	49.363	57.9157	48.8036	18.3582	28.7686	66.0171	40.4869	ENSMUSG00000036093	2	52397951	52424901	-1	protein_coding
ARL5C	1.6248798127	1.17911951942459E-13	1.16251291317927E-12	1	0.4596257251	0.0077619058	0.0385940324	0	2.32176	1.49369e-32	6.08327e-31	1	-0.2273623803	0.2254443107	0.5337969749	0	23.7695	30.8361	26.3867	37.3114	32.7043	42.212	134.164	171.719	183.139	104.334	152.138	168.595	141.689	37.4092	26.9974	163.007	92.2758	ENSMUSG00000038352	11	97989578	97996181	-1	protein_coding
ARL6	-1.2206158245	5.78669860632447E-07	3.05113222532644E-06	-1	-0.4290671264	0.0565161934	0.1668494554	0	-1.40243	2.68098e-07	1.65326e-06	-1	-0.2230709333	0.3313882166	0.6386801829	0	3.27209	3.64337	3.37374	3.12644	3.12012	2.04672	1.97583	1.96114	1.47182	1.17926	1.70385	1.698	1.52704	2.76443	3.42973	1.80293	2.38103	ENSMUSG00000022722	16	59612949	59639391	-1	protein_coding
ARL8A	-1.2756354242	1.40590012896269E-14	1.4744665696785E-13	-1	-0.33696719	0.0545519611	0.1627672383	0	-1.38396	8.78676e-24	2.28378e-22	-1	-0.2540513049	0.026713979	0.1628222213	0	120.216	111.906	107.33	101.786	88.6494	80.0774	49.3349	56.2137	51.8167	43.0417	49.0609	48.1669	46.7565	90.1709	113.151	52.4551	75.6333	ENSMUSG00000026426	1	135146824	135156269	1	protein_coding
ARL8B	-1.0697053621	9.71425360260997E-12	8.26483098343961E-11	-1	-0.4252021952	0.0083382438	0.040772076	0	-1.23763	7.15161e-14	8.81446e-13	-1	-0.2725589354	0.058342415	0.2612765043	0	55.7086	49.3841	49.8654	50.0748	45.5469	48.4021	28.5598	31.5665	27.6497	27.2072	24.7991	31.6699	27.8921	48.0079	51.6527	29.2587	39.2028	ENSMUSG00000030105	6	108783099	108825278	1	protein_coding
ARMCX2	2.0462573323	0.00000003	1.80625451350756E-07	1	-0.0619465839	0.8859858228	0.9413480613	0	1.8215	1.13866e-10	1e-09	1	0.1315186091	0.3599454693	0.663880522	0	0.968808	1.38722	0.798332	0.550216	0.822292	1.82754	4.78207	5.2406	4.61259	5.73149	5.14057	5.20233	5.35813	1.06668	1.05145	4.87842	3.08867	ENSMUSG00000033436	X	134804145	134809221	-1	protein_coding
ARMCX3	-1.3468581153	1.69554624229488E-10	1.27781824300698E-09	-1	-0.0235902106	0.9299728826	0.9634052519	0	-1.40966	8.82361e-07	5.05123e-06	-1	0.0109550295	0.9541764656	0.9852638929	0	5.90365	4.88272	8.6564	6.14706	5.95141	6.92533	2.77527	2.72998	2.80976	2.48747	3.11747	4.13562	3.24685	6.34127	6.48092	2.77167	4.71018	ENSMUSG00000049047	X	134756595	134761455	1	protein_coding
ARMCX4	1.8907747347	3.09397177099091E-08	1.8585619159544E-07	1	-2.034781961	4.39167805387214E-06	7.29902225033407E-05	-1	-0.614087	0.142906	0.237629	0	0.1864387102	0.3580975897	0.6624622346	0	1.80764	0.925708	0.585064	0.136984	0.208721	0.349714	1.08672	0.859093	0.707346	1.37536	0.895651	0.988208	1.08641	0.231806	1.10614	0.884386	0.827184	ENSMUSG00000049804	X	134686519	134696757	1	protein_coding
ARNT	-0.829056629	4.45583020365321E-10	3.22914491568084E-09	0	-0.0131672831	0.9348578374	0.9660113636	0	-1.12355	3.55418e-13	4.11485e-12	-1	0.239618483	0.0349758628	0.1930363827	0	32.9889	26.3466	26.2957	29.3929	25.0479	28.958	14.3791	16.9652	17.4835	21.0124	17.4984	19.8433	19.4514	27.7996	28.5437	16.2759	23.0177	ENSMUSG00000015522	3	95434388	95497240	1	protein_coding
ARNT2	3.5574176085	2.57394532191379E-37	8.99552878740464E-36	1	-2.652143806	1.04511241349429E-10	4.40164597358044E-09	-1	0.263422	0.494154	0.623234	0	0.3208174005	0.064289347	0.2762232773	0	4.03622	4.44066	1.33832	0.242922	0.429729	0.649171	6.26375	4.39395	3.71493	7.70775	5.80998	6.22823	6.58199	0.440607	3.27173	4.79088	3.7713	ENSMUSG00000015709	7	84246278	84410176	-1	protein_coding
ARPC5L	1.1156931038	2.49513823142699E-12	2.21532492706226E-11	1	-0.3044886977	0.1131529315	0.2700491708	0	1.12903	5.44355e-10	4.68671e-09	1	-0.3376097088	0.0083912641	0.0789383866	0	27.9126	37.6721	28.1181	26.8923	22.1635	25.3725	78.6975	92.0997	82.0815	78.3812	66.1762	59.6474	68.0683	24.8094	31.2343	84.2929	52.1012	ENSMUSG00000026755	2	39005348	39015877	1	protein_coding
ARPIN	3.054429991	5.02213583167043E-22	8.43037976233249E-21	1	-0.4494808993	0.0287353226	0.1026001467	0	3.49237	8.84502e-66	1.25339e-63	1	-0.7015835626	0.0023204018	0.0337308619	0	4.28355	4.53434	3.58912	2.81304	3.28469	2.95867	46.8596	62.9089	63.343	17.4098	38.1583	40.5066	32.0249	3.0188	4.13567	57.7038	24.2208	ENSMUSG00000039043	7	79925361	79935359	-1	protein_coding
ARRB1	-1.5320140817	7.03187472922854E-24	1.31667566576311E-22	-1	-0.5174864598	0.0001116264	0.0012296149	0	-2.38878	4.84309e-58	5.08623e-56	-1	0.2845589812	0.0370757094	0.19954503	0	71.2144	80.2802	65.3906	49.0971	49.7896	42.6821	19.2809	16.0334	15.9339	24.0339	22.1567	17.8038	21.3315	47.1896	72.2951	17.0827	39.4747	ENSMUSG00000018909	7	99535466	99606771	1	protein_coding
ARRDC3	-1.8509369457	3.45524494138072E-26	7.32760094336458E-25	-1	-0.0057045013	0.9802592074	0.9895426077	0	-2.35312	7.31169e-21	1.56272e-19	-1	0.42354808	0.0131922701	0.1058706808	0	28.2784	22.454	29.3866	30.3918	33.3497	40.3778	8.87706	5.10802	8.81173	12.7937	14.3879	13.6887	13.6234	34.7064	26.7063	7.59894	20.6588	ENSMUSG00000074794	13	80883384	80896035	1	protein_coding
ARRDC4	-2.1905546879	1.83673016785663E-24	3.55476743663076E-23	-1	-0.4999776467	0.0003830549	0.003460859	0	-2.02144	1.74995e-20	3.64233e-19	-1	-0.5887379823	0.0040844705	0.0495274338	0	61.8143	58.6055	46.4414	39.1529	31.4371	30.4579	8.52435	11.5116	13.514	5.76096	9.11813	8.24372	7.7076	33.6826	55.6204	11.1833	27.0485	ENSMUSG00000042659	7	68736995	68749241	-1	protein_coding
ARSG	-2.8039817836	3.82957131227319E-29	9.45325368627694E-28	-1	0.5967357442	0.0640114307	0.1817593565	0	-2.80214	1.14081e-12	1.26553e-11	-1	0.4509317987	0.0685635442	0.2865949502	0	1.74016	4.56813	2.68742	3.45133	3.90158	6.18817	0.877601	1.27876	1.10692	1.11087	1.18906	1.31998	1.20664	4.51369	2.99857	1.08776	2.45167	ENSMUSG00000020604	11	109473374	109573330	1	protein_coding
ARSK	-1.6266157861	1.0706709410358E-23	1.98699616784814E-22	-1	0.5527572731	0.1229749107	0.2852988151	0	-1.06036	0.00577577	0.0155511	0	0.0062170922	0.9662511091	0.9892527595	0	3.62302	2.24499	6.88946	6.31196	7.22941	6.51115	2.77039	2.38432	2.51559	2.62118	3.21411	2.47549	2.77026	6.68417	4.25249	2.55677	4.06592	ENSMUSG00000021592	13	76060422	76098660	-1	protein_coding
ART2B	3.0130529672	2.42154786126282E-18	3.27292657234413E-17	1	1.6292404906	0.0059315483	0.031495223	0	5.44488	4.08836e-24	1.08164e-22	1	-0.4021004638	0.0678839013	0.2847196688	0	0.0658198	0.206326	0.115569	0.331375	0.232735	0.80933	4.63915	9.49485	7.94454	5.15952	3.85474	4.18281	4.39902	0.457813	0.129238	7.35951	3.0864	ENSMUSG00000030651	7	101576970	101585600	-1	protein_coding
ASAH1	-2.7475987335	2.85338414965099E-36	9.76467910113104E-35	-1	0.7086383873	0.032860047	0.1130312477	0	-1.58454	2.99831e-06	1.57482e-05	-1	-0.3843632289	0.0311903296	0.1796958724	0	75.8126	56.0908	147.753	158.783	157.889	137.991	36.2415	34.1741	38.8072	21.1535	29.0942	34.325	28.1909	151.554	93.2188	36.4076	77.3429	ENSMUSG00000031591	8	41340197	41374773	-1	protein_coding
ASAH2	-1.4210541117	8.41618159162453E-10	0.000000006	-1	0.6159174117	0.1389915065	0.3095646489	0	-0.482126	0.320439	0.452375	0	-0.2298105392	0.3027741126	0.611895914	0	0.858025	0.53176	2.04704	1.55508	1.84078	2.16691	1.27499	0.751079	0.957134	0.905278	0.669609	0.992677	0.855855	1.85426	1.14561	0.994401	1.21253	ENSMUSG00000024887	19	31984654	32061469	-1	protein_coding
ASAP1	-0.2385491063	0.1606174692	0.2661472719	0	0.9511344988	0.000001661	3.06940899556147E-05	0	1.00614	1.07441e-06	6.05514e-06	1	-0.2864691658	0.0560805497	0.2550996959	0	22.3734	25.8945	34.3796	55.2504	50.4847	55.9367	59.0186	79.2728	72.7883	46.7127	64.2679	64.636	58.5389	53.8906	27.5492	70.3599	52.5846	ENSMUSG00000022377	15	64086857	64382919	-1	protein_coding
ASAP2	1.670300111	9.99897637144473E-12	8.4945195430005E-11	1	-0.1861507836	0.3987046117	0.6064272144	0	1.76072	2.65592e-17	4.34032e-16	1	-0.264590582	0.1713151311	0.4692914402	0	2.33719	2.27996	2	2.08672	1.76809	1.88855	8.5978	12.4074	9.76014	5.71476	9.63658	9.42469	8.25868	1.91445	2.20572	10.2551	5.65849	ENSMUSG00000052632	12	21111748	21270171	1	protein_coding
ASB11	-5.0412103851	9.86186965076141E-09	6.25354405084488E-08	-1	-2.4052775636	6.02272441205152E-11	2.67160805342924E-09	-1	-5.77552	2.27357e-15	3.1569e-14	-1	NA	NA	NA	0	3.85166	1.87651	3.22363	0.539168	0.419665	0.508779	0.110025	0.0411703	0	0	0	0.0351955	0.0117318	0.489204	2.98393	0.0503984	0.883817	ENSMUSG00000031382	X	164436994	164459170	1	protein_coding
ASB18	1.3862003456	6.667286742712E-06	3.04007683570382E-05	1	0.3539606817	0.515229367	0.7038080316	0	1.14688	0.0817654	0.151326	0	0.4203884264	0.0923448427	0.3373724881	0	0.485099	0.425619	0.144581	0.375547	0.430403	0.592223	1.10489	0.782978	0.726731	2.08329	1.56945	1.43649	1.69641	0.466058	0.351766	0.871533	0.846442	ENSMUSG00000067081	1	89950220	90014666	-1	protein_coding
ASB2	1.3270364544	0.0001294047	0.0004828775	1	-2.9256999567	3.52206022020701E-11	1.62581571273526E-09	-1	-3.29908	4.55569e-15	6.1603e-14	-1	1.1862641323	0.000000001	1.57585223623763E-07	1	9.38318	20.2007	7.21407	1.46959	1.6032	1.97703	2.28655	1.10098	1.46049	3.96179	3.93767	4.25827	4.05258	1.68327	12.266	1.61601	4.90446	ENSMUSG00000021200	12	103321142	103356001	-1	protein_coding
ASB4	-3.1693329551	1.91048957017996E-06	9.40382246010145E-06	-1	1.0567441162	0.0868831477	0.2261100235	0	-3.85683	0.00558814	0.015095	0	NA	NA	NA	0	0.0149538	0.0308056	0.186832	0.280844	0.229637	0.313132	0	0	0	0	0.0297712	0.0478297	0.025867	0.274538	0.0775305	0	0.0944838	ENSMUSG00000042607	6	5383386	5433022	1	protein_coding
ASF1B	0.72330655	0.0139828041	0.0335386338	0	0.5721099527	0.0850039777	0.2226228268	0	1.5684	1.90544e-06	1.0309e-05	1	-0.2305331153	0.2855139209	0.5938455528	0	5.82841	9.85382	5.23497	6.76054	11.5134	13.7478	29.7154	31.6101	16.1009	29.7201	19.0587	18.567	22.4486	10.6739	6.9724	25.8088	16.4759	ENSMUSG00000005470	8	83955507	83970197	1	protein_coding
ASGR2	-4.3589423056	9.806133233349E-13	9.00857816103952E-12	-1	0.7969652427	0.1312450842	0.2988769518	0	-3.61234	0.000376881	0.00134703	0	NA	NA	NA	0	0.269495	0.676165	1.56218	1.28658	1.39837	1.87466	0	0.142814	0.065516	0.0409311	0.0446204	0.211609	0.0990535	1.51987	0.835947	0.0694433	0.631078	ENSMUSG00000040963	11	70092644	70106187	1	protein_coding
ASPG	0.6113461819	0.6091060378	0.7309462879	0	-3.6931461067	0.00000002	0.000000567	-1	-5.53621	5.08684e-07	3.01379e-06	-1	NA	NA	NA	0	0.36349	1.49888	0.113576	0.00865285	0.0102154	0.00964014	0	0.0191977	0	0.0082758	0.0361558	0.0166002	0.0203439	0.0095028	0.658649	0.00639923	0.173724	ENSMUSG00000037686	12	112106683	112127573	1	protein_coding
ASPH	-3.0206159386	3.96677528040685E-26	8.37385898103118E-25	-1	-0.5757608808	1.86227836603156E-05	0.0002598258	0	-3.26357	2.10485e-69	3.48378e-67	-1	-0.2911187384	0.2184760614	0.5256769188	0	18.8645	19.3165	16.9638	11.709	10.6409	12.0084	2.27603	2.12555	2.16464	1.09067	1.7508	2.45964	1.76704	11.4528	18.3816	2.18874	8.44754	ENSMUSG00000028207	4	9448069	9669344	-1	protein_coding
ASPN	-6.5100782934	1.72446190893392E-15	1.93831538431709E-14	-1	-0.1739610842	0.7121592008	0.8421562459	0	-5.0941	1.6461e-08	1.18374e-07	-1	NA	NA	NA	0	0.326119	1.00953	1.53236	0.816599	0.573149	1.1286	0	0.0683859	0	0	0	0.0196735	0.00655783	0.839449	0.956003	0.0227953	0.456201	ENSMUSG00000021388	13	49544443	49567565	1	protein_coding
ASPRV1	-1.9156327564	3.13854382350634E-07	1.70924102149857E-06	-1	-1.1091307959	0.013364373	0.0582313504	0	-2.97497	6.1993e-14	7.69852e-13	-1	-0.1741633672	0.3645446903	0.667848531	0	73.6662	151.109	44.3605	23.4594	24.4256	65.0181	10.454	16.6568	13.1692	9.66669	14.094	12.4658	12.0755	37.6344	89.7119	13.4267	38.2121	ENSMUSG00000033508	6	86628164	86629710	1	protein_coding
ASRGL1	1.6134761624	9.32364345275529E-12	7.94718106441181E-11	1	-0.1941794965	0.601957191	0.77014993	0	1.32981	0.000140866	0.000554065	1	0.0318576	0.8260101684	0.9380307921	0	3.84135	6.35344	1.1635	1.42667	2.2855	2.59786	15.3064	7.09398	6.95518	11.8506	10.3739	8.69495	10.3065	2.10334	3.7861	9.78519	6.49528	ENSMUSG00000024654	19	9109868	9135636	-1	protein_coding
ASS1	0.3817770302	0.0201099918	0.0461675858	0	-1.6692509315	9.72392135077604E-18	1.22591779503238E-15	-1	-1.13824	2.60412e-10	2.31231e-09	-1	-0.1961316225	0.1254149896	0.3986801116	0	268.48	252.515	198.581	67.5539	80.337	74.2529	136.35	143.999	118.645	139.06	109.256	114.918	121.078	74.0479	239.859	132.998	141.996	ENSMUSG00000076441	2	31470207	31520672	1	protein_coding
ATAD2	0.6199328476	0.0074437843	0.0192022621	0	0.5640770299	0.0306600504	0.1076669499	0	1.29977	1e-09	8.49052e-09	1	-0.1199560624	0.4342908988	0.7229801698	0	4.34322	4.94213	3.42286	5.05441	5.67619	8.56244	14.6788	13.1321	10.618	14.2342	10.6431	12.0382	12.3052	6.43101	4.23607	12.8096	8.94547	ENSMUSG00000022360	15	58094047	58135082	-1	protein_coding
ATCAY	3.8282998543	1.36228860585642E-59	1.08563560143527E-57	1	-1.4850928859	0.0014478853	0.0103843161	0	2.18952	5.33895e-07	3.15323e-06	1	-0.1061686506	0.4808139101	0.7591389961	0	0.928125	1.46732	0.268262	0.269315	0.250229	0.26585	4.39027	4.79536	4.62016	4.00398	4.35286	5.26456	4.54047	0.261798	0.887902	4.60193	2.57302	ENSMUSG00000034958	10	81204508	81230833	-1	protein_coding
ATF1	-0.4581746896	0.0012018081	0.0036910046	0	-0.8639901266	3.6115362676259E-06	6.11376939015151E-05	0	-1.22341	4.32882e-11	4.12524e-10	-1	-0.1337709016	0.3034393344	0.6122285385	0	100.566	105.712	64.9267	58.1698	51.5863	46.3747	51.275	61.4515	45.693	48.5424	42.1918	47.0113	45.9152	52.0436	90.4016	52.8065	60.2917	ENSMUSG00000023027	15	100227819	100261244	1	protein_coding
ATF3	-3.7140041662	6.7190641632636E-34	2.07157652937248E-32	-1	0.6237086465	0.028212285	0.1012040467	0	-3.2633	1.62793e-18	2.91351e-17	-1	0.1277612028	0.6164466124	0.8386210166	0	296.936	236.354	144.032	262.751	333.975	318	40.741	18.0633	24.6161	14.8224	29.064	37.9065	27.2643	304.909	225.774	27.8068	146.438	ENSMUSG00000026628	1	191170296	191218039	-1	protein_coding
ATF6	-0.8815352524	1.63419673334225E-09	1.12316278620129E-08	0	0.1373800403	0.3734315621	0.5825931899	0	-1.04409	7.86066e-11	7.32894e-10	-1	0.2536435909	0.0569317938	0.2574988473	0	20.302	19.3088	21.2167	25.1045	22.0901	20.5665	13.3693	10.5846	12.1196	15.4557	14.0912	16.1821	15.243	22.587	20.2758	12.0245	17.5326	ENSMUSG00000026663	1	170704674	170867771	-1	protein_coding
ATF7IP2	4.8390297427	9.91881070322103E-08	5.67835270459566E-07	1	NA	NA	NA	0	4.63998	0.000394438	0.00140336	0	0.2940474026	0.2783642626	0.5869699807	0	0	0	0	0	0.0100369	0.00947193	0.693876	0.407984	0.064283	0.273285	0.370153	0.762067	0.468502	0.00650294	0	0.388714	0.21593	ENSMUSG00000039200	16	10192712	10243051	1	protein_coding
ATG2A	-0.2052807036	0.1338806884	0.2300562391	0	-0.8809084795	0.0024554777	0.0158165779	0	-1.45181	3.06489e-07	1.87214e-06	-1	0.296913556	0.0019442998	0.0300348192	0	40.6027	46.5443	20.0673	16.4861	15.4778	21.4927	14.4966	13.644	12.5955	18.0625	19.1426	18.0287	18.4113	17.8189	35.7381	13.5787	21.3867	ENSMUSG00000024773	19	6241668	6262335	1	protein_coding
ATG4C	-2.4873076942	1.18912676156592E-25	2.44524807550222E-24	-1	-0.2179412668	0.4574176367	0.6576257914	0	-2.49246	6.54372e-14	8.08739e-13	-1	-0.1870390256	0.4104320241	0.7061209208	0	8.29138	4.91988	11.6805	8.22824	6.67382	7.70505	1.77727	1.52087	2.17069	1.36476	1.50639	2.21132	1.69416	7.5357	8.29725	1.82294	4.83751	ENSMUSG00000028550	4	99193934	99259787	1	protein_coding
ATG7	-1.3552937802	2.01452687685612E-17	2.57758713893741E-16	-1	0.0489973321	0.7676638903	0.874443746	0	-1.39667	7.12231e-28	2.33894e-26	-1	0.0556779291	0.5993273086	0.8292235804	0	28.1998	31.2537	30.1542	26.8244	33.8245	38.9183	13.001	14.1857	13.4686	13.2459	12.9506	12.5955	12.9307	33.1891	29.8692	13.5518	22.3852	ENSMUSG00000030314	6	114643097	114860614	1	protein_coding
ATG9A	-1.6408874147	1.00848596481653E-37	3.55688212185138E-36	-1	0.3652841679	0.0326217454	0.1124335445	0	-1.74275	1.89639e-18	3.38227e-17	-1	0.4123273239	0.0043120399	0.0513209645	0	19.8566	22.7725	18.8931	26.6854	25.3584	27.8863	7.18067	9.71688	5.97752	10.7315	10.4795	10.6041	10.605	26.6434	20.5074	7.62502	16.3452	ENSMUSG00000033124	1	75180860	75192196	-1	protein_coding
ATIC	0.5918273095	0.0002533314	0.0008948583	0	0.5040226791	0.0480542626	0.1487183193	0	1.41131	2.53975e-08	1.79334e-07	1	-0.3211457131	0.013522685	0.1075333869	0	8.75022	9.24163	15.6573	14.2647	17.4277	16.7191	38.0646	40.3364	31.5178	33.7345	30.0763	27.6226	30.4778	16.1372	11.2164	36.6396	23.6177	ENSMUSG00000026192	1	71557150	71579631	1	protein_coding
ATM	1.2716660308	1.18839446485353E-09	8.28136548261474E-09	1	0.7711640424	0.0020208769	0.0135833265	0	1.71781	1.0342e-22	2.4996e-21	1	0.3068427289	0.003124533	0.0414721675	0	2.40327	1.54134	2.32802	4.70345	2.71032	5.26399	8.58377	9.48307	6.01312	9.85955	10.0135	9.19105	9.68803	4.22592	2.09088	8.02665	6.00787	ENSMUSG00000034218	9	53439149	53536740	-1	protein_coding
ATP10A	1.0386956366	2.5669029922821E-08	0.000000156	1	-0.5275668116	0.0771041355	0.207870927	0	0.10255	0.718258	0.810253	0	0.3334277426	0.0096003197	0.0861880943	0	7.44898	9.33337	4.30462	4.13268	4.65798	5.74428	9.81635	8.95213	8.98693	14.5282	11.5327	11.3348	12.4652	4.84498	7.02899	9.2518	8.39775	ENSMUSG00000025324	7	58656166	58829420	1	protein_coding
ATP13A2	-2.7797383648	1.04608563576545E-40	4.1538617719507E-39	-1	0.6963491351	0.0369743699	0.1233629332	0	-2.49691	1.93111e-15	2.71234e-14	-1	0.4233924003	2.60846769069128E-05	0.0011365937	0	57.538	41.7756	96.7075	123.661	101.276	79.1329	12.425	13.207	14.1818	19.1793	17.6993	17.5867	18.1551	101.357	65.3404	13.2713	49.5308	ENSMUSG00000036622	4	140986873	141007330	1	protein_coding
ATP1A2	-2.7526726786	2.87116002787284E-05	0.0001189097	-1	-0.2249805813	0.654000319	0.8050236455	0	-1.62753	0.0220253	0.0505695	0	-0.3604587536	0.1310354045	0.4082141586	0	0.317861	0.236669	0.171771	0.0663758	0.0958678	0.181367	0.0733522	0.048741	0.0972641	0.0311378	0.0364179	0.00705821	0.0248713	0.114537	0.2421	0.0731191	0.113657	ENSMUSG00000007097	1	172271709	172298064	-1	protein_coding
ATP1A3	-4.9918777311	6.18911916965419E-155	1.09647387381774E-151	-1	1.284657488	7.31811909909644E-06	0.0001148543	1	-4.33918	1.22223e-34	5.49711e-33	-1	0.5481676727	0.0163463777	0.1212277369	0	22.0647	14.7199	29.0899	51.9857	56.3723	51.2619	1.42251	0.768964	1.45462	1.68065	2.07822	2.41465	2.05784	53.2066	21.9582	1.21536	19.6095	ENSMUSG00000040907	7	24978167	25005958	-1	protein_coding
ATP2A1	-0.2480882326	0.375480351	0.5154797308	0	-0.7201657895	0.0162782904	0.0672576282	0	-1.70167	0.000134995	0.000534224	-1	0.4489035726	0.0903089687	0.3328949489	0	1.48033	1.64451	2.04885	0.787829	0.801354	0.951145	0.581699	0.775505	0.832931	0.969275	0.903166	0.835174	0.902538	0.846776	1.72456	0.730045	1.05098	ENSMUSG00000030730	7	126445858	126463108	-1	protein_coding
ATP2B1	-1.8038940868	1.65482844491461E-13	1.61287997946798E-12	-1	0.3326913662	0.1832658393	0.3718887005	0	-1.45173	7.81807e-22	1.77941e-20	-1	-0.0440201514	0.7477768823	0.9047808435	0	69.5315	62.6138	57.7196	106.141	79.1992	59.0291	26.4136	29.2762	29.2374	25.5748	27.5402	33.2197	28.7782	81.4564	63.2883	28.3091	50.458	ENSMUSG00000019943	10	98915152	99026143	1	protein_coding
ATP2B2	2.5149275843	6.58827236524249E-05	0.0002574826	1	0.7319968034	0.2847656716	0.4931289142	0	3.90596	5.60543e-07	3.304e-06	1	-0.2139364163	0.4383892966	0.7257277647	0	0.0105615	0.0139112	0.0188419	0.00970914	0.0524282	0.032456	0.432435	0.221832	0.255683	0.0762203	0.290017	0.296961	0.221066	0.0315311	0.0144382	0.303317	0.142588	ENSMUSG00000030302	6	113743831	114042613	-1	protein_coding
ATP2C1	-1.5331489015	3.35083676312418E-39	1.25689122950347E-37	-1	0.4490615441	0.012155854	0.0542068284	0	-1.07598	1.07296e-09	8.9366e-09	-1	-0.0306789459	0.7674147488	0.9132865364	0	50.0077	37.2901	49.127	67.0372	61.9881	77.0761	27.3594	33.2208	30.9673	32.2682	29.1352	27.8723	29.7586	68.7005	45.4749	30.5158	43.6125	ENSMUSG00000032570	9	105403539	105527319	-1	protein_coding
ATP4A	2.4123211984	0.000011077	4.88632859425888E-05	1	-2.1606386078	0.0001827658	0.0018619571	0	0.342134	0.554285	0.676724	0	-0.424752609	0.1078044405	0.3672497724	0	0.319313	1.03116	0.29418	0.0363671	0.206004	0.114166	0.751342	0.596487	0.575645	0.251874	0.755073	0.70008	0.569009	0.118846	0.548218	0.641158	0.469308	ENSMUSG00000005553	7	30712209	30725534	1	protein_coding
ATP6AP1	-1.8475189098	1.31489566145739E-41	5.47619565624323E-40	-1	0.3809859814	0.0622827781	0.178640642	0	-1.56174	2.99992e-14	3.82411e-13	-1	0.0718170049	0.532610181	0.7902386511	0	146.605	136.88	203.589	211.968	211.863	187.283	59.4924	65.2835	67.1653	74.178	75.0247	75.5322	74.9116	203.705	162.358	63.9804	126.239	ENSMUSG00000019087	X	74297097	74304721	1	protein_coding
ATP6AP2	-2.0012775076	3.04951574975786E-46	1.52020340330461E-44	-1	0.1785358149	0.238997753	0.4409923438	0	-1.79386	1.10708e-30	4.14933e-29	-1	-0.0546601611	0.6659438544	0.8645595672	0	53.3564	50.1926	58.9813	65.7719	61.9586	57.7068	18.9147	17.6618	20.709	18.1442	19.3818	20.5076	19.3445	61.8124	54.1768	19.0952	38.6072	ENSMUSG00000031007	X	12587801	12617049	1	protein_coding
ATP6V0B	-1.4749892561	2.3537347351932E-18	3.18688210971397E-17	-1	-0.1050748918	0.4227194204	0.6271734479	0	-1.67391	6.27284e-28	2.06326e-26	-1	0.0571357939	0.7103651977	0.8854204866	0	271.747	267.411	246.821	238.378	237.77	230.3	96.9213	98.1489	111.485	90.7233	116.091	124.863	110.559	235.483	261.993	102.185	177.555	ENSMUSG00000033379	4	117884326	117887333	-1	protein_coding
ATP6V0C	-2.0156351368	2.97177265024128E-40	1.15808622517271E-38	-1	-0.5786274269	0.0007733185	0.0062660049	0	-2.75592	1.07667e-55	1.04579e-53	-1	0.1183127591	0.4024870012	0.6997473478	0	1012.43	1049.3	891.659	642.496	620.765	540.943	141.44	153.214	162.689	136.046	147.196	159.353	147.532	601.401	984.463	152.448	471.461	ENSMUSG00000024121	17	24163866	24169702	-1	protein_coding
ATP6V0D1	-1.5207490042	1.45702680528252E-28	3.50279586142608E-27	-1	0.0618342429	0.6669776566	0.8130593406	0	-1.45333	3.22607e-25	9.24434e-24	-1	-0.0349689685	0.7610178685	0.910446046	0	97.261	101.217	106.953	114.592	107.755	98.3786	44.5244	43.5701	48.8868	45.1807	45.8103	49.4795	46.8235	106.909	101.81	45.6604	75.3007	ENSMUSG00000013160	8	105524465	105566047	-1	protein_coding
ATP6V0D2	-2.9158922715	9.45733694755606E-20	1.38822133358294E-18	-1	-2.4260562402	4.64246398851838E-10	1.74096942097804E-08	-1	-5.3079	8.24074e-40	4.65827e-38	-1	-0.1538944159	0.5417553955	0.7965226099	0	28.4933	30.2528	10.7019	2.27191	3.73111	4.8644	0.801561	0.477649	0.654549	0.670828	0.439597	0.62799	0.579472	3.62247	23.1493	0.644586	6.99897	ENSMUSG00000028238	4	19876841	19922605	-1	protein_coding
ATP6V1A	-1.9320762096	4.89170204513004E-39	1.82594472935802E-37	-1	-0.3898057861	0.0099408527	0.0465989629	0	-2.30047	8.61911e-54	7.82109e-52	-1	-0.0518971716	0.694428055	0.8770572456	0	73.1844	78.9737	65.4559	59.6505	61.7421	58.345	18.8581	24.485	19.079	19.0279	20.6884	19.9717	19.896	59.9125	72.538	20.8074	43.2885	ENSMUSG00000052459	16	44085402	44139705	-1	protein_coding
ATP6V1B2	-1.6726545582	9.72804041937435E-24	1.80974554845404E-22	-1	0.1107671585	0.5461758333	0.7259740233	0	-1.46092	2.38099e-16	3.61145e-15	-1	-0.1209126675	0.3866742373	0.6872455469	0	117.997	94.0696	107.78	123.822	107.42	104.279	40.7074	45.606	47.5906	36.8147	44.5464	46.6142	42.6584	111.84	106.616	44.6347	76.4372	ENSMUSG00000006273	8	69088646	69113711	1	protein_coding
ATP6V1C1	-1.1264147849	8.08117124895049E-20	1.19229631668532E-18	-1	-0.878433733	2.55706674436937E-06	4.49963912050966E-05	0	-1.95677	6.34159e-27	2.00307e-25	-1	-0.0860596495	0.4112019132	0.7067724885	0	81.2757	89.1998	63.5734	41.8155	43.4833	41.314	22.9853	26.5484	24.1134	25.5274	23.3228	23.5289	24.1264	42.2043	78.0163	24.549	42.224	ENSMUSG00000022295	15	38661904	38692443	1	protein_coding
ATP6V1E1	-1.4734318646	5.13804809655765E-40	1.99216137561985E-38	-1	-0.2665032679	0.05710262	0.1680628946	0	-1.72303	1.84767e-34	8.18555e-33	-1	-0.0477535709	0.6371910654	0.8503930569	0	122.2	134.535	112.341	108.921	105.413	111.858	45.6154	47.5293	45.8369	47.4927	48.4039	45.6228	47.1731	108.731	123.025	46.3272	81.3141	ENSMUSG00000019210	6	120794305	120822793	-1	protein_coding
ATP6V1G1	-1.034428947	3.12781637491187E-16	3.68474367931434E-15	-1	-0.5340891794	5.7464780809241E-05	0.000690406	0	-1.2644	1.7497e-22	4.17045e-21	-1	-0.32627582	0.002606243	0.0362823587	0	104.707	113.703	100.589	72.0265	74.8833	74.53	51.4078	54.701	55.1424	43.0635	46.3116	45.4204	44.9318	73.8133	106.333	53.7504	69.7071	ENSMUSG00000039105	4	63544772	63550750	1	protein_coding
ATP7A	-1.9549694636	2.90306602716077E-19	4.1322937992299E-18	-1	-0.0497364598	0.8076795732	0.8964705277	0	-2.1739	4.14504e-30	1.52321e-28	-1	0.1196350219	0.508009362	0.7760691935	0	16.8651	15.1168	12.1358	16.0589	11.902	15.3441	3.58441	4.05537	4.15966	3.66418	4.53545	5.51984	4.57316	14.435	14.7059	3.93315	9.4118	ENSMUSG00000033792	X	106027276	106124926	1	protein_coding
ATP8A2	1.7177198526	2.88378635409634E-05	0.0001193039	1	0.257940014	0.6165855222	0.7807439291	0	1.56559	0.000476623	0.00166738	0	0.3347096895	0.1413122376	0.424977476	0	0.260214	0.167484	0.182073	0.176012	0.169143	0.467209	0.738459	0.567182	0.796099	0.788515	1.13725	1.27758	1.06778	0.270788	0.203257	0.70058	0.560602	ENSMUSG00000021983	14	59647531	60197179	-1	protein_coding
ATP8B1	-2.4956910298	4.0395810178788E-05	0.000162851	-1	-0.0818275637	0.8787762332	0.9375744228	0	-0.895563	0.381312	0.51656	0	-0.2813109726	0.1792182592	0.4775750666	0	0.13399	0.0459142	0.185853	0.0960891	0.0671767	0.186339	0.190682	0	0.0267521	0.0101916	0.0296922	0.0306486	0.0235108	0.116535	0.121919	0.072478	0.0836107	ENSMUSG00000039529	18	64528979	64661000	-1	protein_coding
ATP8B3	2.7841029126	1.78492175887758E-05	7.60564903398879E-05	1	-1.395319543	0.0378829779	0.1254018839	0	2.20175	0.000281931	0.00103991	0	-1.0745119086	2.92738369612141E-05	0.001259651	0	0.087973	0.158411	0.0196188	0.00525012	0.024781	0.0292444	0.573805	0.613855	0.395441	0.140416	0.158872	0.256419	0.185236	0.0197585	0.0886676	0.5277	0.205341	ENSMUSG00000003341	10	80519585	80539124	-1	protein_coding
ATP8B4	-1.04261905	3.0548920368219E-07	0.000001666	-1	-0.0791343246	0.6507463974	0.8026457257	0	-1.34091	5.65489e-19	1.04927e-17	-1	0.1675017103	0.2822948102	0.5906496841	0	37.9275	41.4778	32.3249	31.7718	35.7486	40.426	17.6468	18.1102	19.4506	25.8889	23.1809	16.7037	21.9245	35.9821	37.2434	18.4025	28.3881	ENSMUSG00000060131	2	126320973	126500674	-1	protein_coding
ATP9A	1.5795178082	9.53408586832188E-12	8.1205448089246E-11	1	-0.6363895021	0.0384431023	0.1267284448	0	1.33603	7.46009e-05	0.000309055	1	-0.3858382211	0.0684606665	0.2864424831	0	0.665439	0.569608	0.623686	0.48323	0.493189	0.745005	3.38092	2.00224	2.14906	1.6736	2.33965	1.50371	1.83899	0.573808	0.619578	2.51074	1.38578	ENSMUSG00000027546	2	168634438	168742409	-1	protein_coding
ATRAID	-1.1345290596	1.65267210836248E-08	1.02551250658385E-07	-1	0.5139050314	0.0277109185	0.1000045821	0	-0.63547	0.00403568	0.0113715	0	-0.0055335527	0.9709436914	0.9912219497	0	33.4873	28.2596	47.8094	58.9314	52.0332	44.809	29.3676	32.2695	29.9487	36.3346	28.7809	24.8923	30.0026	51.9245	36.5188	30.5286	37.2436	ENSMUSG00000013622	5	31048312	31054623	1	protein_coding
ATRIP	1.0624439509	0.0001295939	0.0004834268	1	0.0514686237	0.8960453045	0.9464667272	0	0.506294	0.262731	0.386411	0	0.446172661	0.0532692501	0.2474188183	0	2.98624	2.17102	2.54254	3.79138	3.37311	2.50833	4.7841	6.18237	5.3709	7.86598	7.94227	6.55991	7.45605	3.22427	2.5666	5.44579	4.67318	ENSMUSG00000025646	9	109059747	109074124	-1	protein_coding
ATRN	-1.1368832994	1.53494760286365E-11	1.28177586082497E-10	-1	1.0536224454	8.93796395530747E-07	1.77306628649645E-05	1	-0.386423	0.0633565	0.12324	0	0.274557225	0.042986214	0.2179627159	0	3.71565	3.07363	4.71667	7.43822	7.30457	10.1106	3.59052	2.96997	3.66259	4.50422	4.21891	4.68054	4.46789	8.28446	3.83532	3.40769	4.99884	ENSMUSG00000027312	2	130906495	131030333	1	protein_coding
ATXN1	1.0294955669	2.04711231792193E-07	1.13579965777066E-06	1	-0.7413105732	0.0016118614	0.0112812635	0	-0.111658	0.586537	0.704982	0	0.3255209533	0.0262111267	0.1608939848	0	5.31234	4.54016	3.60613	2.41487	2.32729	3.2564	5.47327	4.98694	4.67179	5.75432	7.00885	7.53519	6.76612	2.66619	4.48621	5.044	4.74063	ENSMUSG00000046876	13	45549758	45964991	-1	protein_coding
AU019990	-2.1189750008	0.0505690771	0.1026852772	0	-1.7255537291	0.0042021646	0.0240660778	0	-5.07407	7.08258e-05	0.000294773	-1	NA	NA	NA	0	0.535122	1.03162	0.172457	0.113429	0.036114	0.109796	0	0	0	0	0.0315842	0.0293722	0.0203188	0.0864463	0.579733	0	0.171625	ENSMUSG00000074783	2	132598195	132653068	1	lincRNA
AUNIP	0.7322508226	0.0622189651	0.1221103525	0	0.8327450396	0.0918369039	0.2344861974	0	2.16796	2.76768e-07	1.70317e-06	1	-0.426001678	0.0466803229	0.229086738	0	0.461097	0.956631	0.375202	0.573467	1.37953	1.52037	3.18126	3.71066	3.2202	2.60208	1.80367	2.8988	2.43485	1.15779	0.597643	3.37071	1.89025	ENSMUSG00000078521	4	134510999	134523927	1	protein_coding
AURKA	0.5367610246	0.0784003889	0.1482462526	0	1.0067635328	0.0053268357	0.0290077162	0	1.83355	4.5e-08	3.06724e-07	1	-0.2220270052	0.2771379635	0.5852737954	0	2.0872	4.79118	2.32127	3.42751	6.72105	8.54689	14.8773	14.4868	8.32738	13.2497	9.46214	10.4332	11.0483	6.23182	3.06655	12.5638	8.22763	ENSMUSG00000027496	2	172356190	172370535	-1	protein_coding
AURKB	0.2847586373	0.2498678367	0.3782009823	0	1.2416617577	2.45138743783089E-05	0.0003291937	1	1.65616	4.17614e-08	2.8562e-07	1	-0.1023891351	0.6055009067	0.8323707891	0	4.44621	6.93101	4.0562	8.80048	11.5419	14.7797	21.2801	18.573	12.2185	20.3077	14.6705	16.6839	17.2207	11.7074	5.14447	17.3572	12.8574	ENSMUSG00000020897	11	69045647	69051664	1	protein_coding
AVEN	1.0899948284	1.23251175665529E-09	8.57582425000849E-09	1	0.5873223835	0.0045813011	0.0257604088	0	1.72895	1.03435e-19	2.02073e-18	1	-0.0701468313	0.6134260987	0.8372620893	0	4.72323	3.80627	5.50432	7.02502	7.30469	7.65687	20.8641	22.5251	21.292	22.2359	18.885	16.4634	19.1948	7.32886	4.67794	21.5604	13.1905	ENSMUSG00000003604	2	112492964	112634573	1	protein_coding
AVIL	0.0289438224	0.955135189	0.9765908172	0	-5.9798207221	2.20468657894023E-42	3.52070074268597E-39	-1	-5.83186	9.24798e-37	4.56638e-35	-1	-0.4152326257	0.1311506639	0.4082141586	0	24.9044	26.2609	6.41888	0.257702	0.20132	0.129548	0.433355	0.412431	0.445148	0.33353	0.294196	0.141225	0.256317	0.19619	19.1947	0.430311	5.01939	ENSMUSG00000025432	10	127000709	127020994	1	protein_coding
AVPI1	0.342164741	0.1967373092	0.3128085088	0	0.6757061082	0.0082425094	0.0403978987	0	1.15684	2.70995e-08	1.90831e-07	1	-0.1273231435	0.4869312846	0.7631301132	0	13.4271	15.9912	12.3265	22.9102	27.5967	16.5252	30.7709	43.0506	40.9767	27.6889	38.0502	40.5456	35.4282	22.344	13.9149	38.2661	27.4883	ENSMUSG00000018821	19	42123273	42129059	-1	protein_coding
AVPR1A	NA	NA	NA	0	-2.3281121907	0.0004422142	0.0039141578	0	-4.79263	0.00021867	0.000826915	-1	NA	NA	NA	0	0.130312	0.249513	0.0997204	0.017723	0	0.0197453	0	0	0	0	0	0	0	0.0124894	0.159848	0	0.0430845	ENSMUSG00000020123	10	122448499	122453453	1	protein_coding
AW011738	2.7215334646	7.03178314656776E-17	8.71161902359344E-16	1	-2.1246311099	1.37884075672127E-07	0.000003258	-1	0.463538	0.187839	0.295979	0	-0.0680567398	0.7315964978	0.8963928355	0	4.84591	4.80777	2.25196	0.542916	0.620666	1.22931	5.20148	6.63599	8.1887	5.38601	7.79123	6.84381	6.67368	0.797631	3.96855	6.67539	4.52881	ENSMUSG00000078349	4	156203304	156205151	1	protein_coding
AW112010	0.4730833894	0.0002019359	0.0007269125	0	-1.4057746156	4.09166368822774E-16	4.08377871132856E-14	-1	-0.491986	0.00943661	0.0240347	0	-0.4652329874	0.0002473694	0.0065566192	0	360.965	402.357	504.06	160.125	150.196	149.723	312.102	418.184	378.06	282.692	275.145	246.821	268.219	153.348	422.461	369.449	303.369	ENSMUSG00000075010	19	11047617	11050566	-1	lincRNA
AW146154	1.4015317494	7.27152201185274E-11	5.69627290663199E-10	1	0.2496023831	0.4105591453	0.6163855298	0	1.63713	6.85412e-06	3.39653e-05	1	-0.0173796559	0.9358400208	0.978945074	0	0.532019	0.760712	1.16159	1.08518	1.2169	1.30843	1.94581	3.44027	2.98632	2.94055	3.31327	3.44724	3.23369	1.2035	0.818107	2.7908	2.01152	ENSMUSG00000074166	7	41478874	41499890	-1	protein_coding
AW549877	-0.2559993643	0.1286129603	0.2226629398	0	-0.4421974663	0.0148150993	0.0627129995	0	-1.01775	2.96808e-07	1.81623e-06	-1	0.2578205448	0.1096079332	0.370811692	0	15.2595	16.5157	12.6612	10.5148	10.0354	12.4062	9.87367	7.44644	9.43057	10.9419	10.1317	13.2319	11.4352	10.9855	14.8121	8.91689	11.5374	ENSMUSG00000041935	15	3982036	3995752	-1	protein_coding
AW551984	-4.2807556219	0.0001044313	0.0003953901	-1	-0.1444085425	0.8169218376	0.9021629127	0	-4.27743	0.00148655	0.00465634	0	NA	NA	NA	0	0.0229982	0.118366	0.116911	0.15287	0.0388716	0.17799	0	0	0	0	0.00190601	0.11633	0.039412	0.123244	0.0860917	0	0.0621869	ENSMUSG00000038112	9	39587396	39604403	-1	protein_coding
AXDND1	-1.1225130663	0.0020631964	0.006073297	0	-1.1543771376	0.0012893864	0.0094777568	0	-2.90513	1.80904e-08	1.29416e-07	-1	0.2817136044	0.3073417996	0.6147682808	0	2.62839	2.39459	1.76415	0.936464	0.590585	0.76277	0.182122	0.376829	0.573221	0.375236	0.427147	0.463901	0.422095	0.763273	2.26238	0.377391	0.956284	ENSMUSG00000026601	1	156323509	156421159	-1	protein_coding
AXIN2	3.6618956514	1.30088261556057E-39	4.96859494510371E-38	1	-1.0596001407	7.46304066798298E-05	0.0008630914	-1	2.24701	7.47149e-39	4.06783e-37	1	0.2692879743	0.1331794954	0.4113877898	0	2.45347	2.75277	2.02419	0.976873	1.50636	1.53911	15.983	14.5525	13.9526	25.7384	16.6475	15.1257	19.1705	1.34078	2.41014	14.8294	9.43771	ENSMUSG00000000142	11	108920349	108950783	1	protein_coding
AXL	-2.930142853	4.3885905705115E-97	1.09862640684185E-94	-1	1.5927206251	1.40489757526987E-15	1.25803982406058E-13	1	-0.977296	2.022e-06	1.08855e-05	0	-0.342456302	0.0065060238	0.0666421287	0	11.6157	17.0011	17.9546	43.6065	49.3069	48.8462	11.967	10.9068	10.351	9.6126	7.59905	8.69457	8.63541	47.2532	15.5238	11.0749	20.6218	ENSMUSG00000002602	7	25757273	25788705	-1	protein_coding
AZIN1	-0.4765015585	0.0354437401	0.0758443337	0	-0.6411711491	0.010909495	0.0501165003	0	-1.06657	3.9e-08	2.68296e-07	-1	-0.0952498994	0.5061646555	0.774984694	0	64.3955	51.3331	39.9188	34.8056	36.9553	52.7511	36.6839	33.1338	31.1392	40.224	34.2228	37.7344	37.3937	41.504	51.8825	33.6523	41.1081	ENSMUSG00000037458	15	38487430	38519266	-1	protein_coding
AZIN2	-0.4897254526	0.2059775899	0.3244337213	0	-1.5403056186	0.000008789	0.0001356071	-1	-2.29108	2.24487e-09	1.8e-08	-1	0.1003759454	0.7068785719	0.8839183823	0	9.61237	5.80859	4.38048	2.05552	2.05144	1.92431	1.71185	1.56036	1.32549	0.814982	1.93448	2.17751	1.64232	2.01042	6.60048	1.53257	2.94645	ENSMUSG00000028789	4	128930233	128962442	-1	protein_coding
B230118H07RIK	-1.7489050638	4.1289175919811E-09	2.72005437817268E-08	-1	0.6988686265	0.0998706311	0.2480649259	0	-0.143649	0.779265	0.854837	0	-0.6159635741	0.0144499883	0.111786562	0	3.02513	1.17814	4.73014	3.76568	4.74757	4.19516	3.34501	3.11621	2.28712	1.32191	1.65656	2.32357	1.76735	4.23614	2.9778	2.91611	2.97435	ENSMUSG00000027165	2	101560781	101649532	-1	protein_coding
B230208H11RIK	-4.8317415961	2.48946415781921E-35	8.16735741007611E-34	-1	0.9253236854	0.0406915139	0.1315847927	0	-3.46478	8.79132e-07	5.03554e-06	-1	-0.061502772	0.8074384411	0.931604728	0	2.31721	3.84036	0.791047	4.07228	3.92742	6.17407	0.147775	0.166832	0.329092	0.161698	0.204985	0.218189	0.194957	4.72459	2.31621	0.214566	1.86258	ENSMUSG00000097378	10	12916648	12923100	-1	lincRNA
B230303O12RIK	-2.0125963307	9.19326871656583E-06	4.10091365119558E-05	-1	-0.2549633218	0.5635805963	0.7395162261	0	-2.70749	1.091e-06	6.13844e-06	-1	0.1886881042	0.491729251	0.7652916232	0	0.777983	0.580049	0.347087	0.735768	0.256733	0.427666	0.0763542	0.155556	0.0723828	0.189532	0.100179	0.134871	0.141527	0.473389	0.568373	0.101431	0.32118	ENSMUSG00000106547	5	146188620	146194809	-1	lincRNA
B3GALNT1	-1.7924152574	1.28817889099906E-10	0.000000001	-1	0.2983133258	0.5937374923	0.7634564561	0	-1.13652	0.114871	0.199728	0	-0.173340742	0.5066896429	0.7753573775	0	0.25023	0.54269	2.54858	1.4377	1.45951	1.40324	0.546002	0.556608	0.653947	0.432365	0.4473	0.65067	0.510112	1.43348	1.11383	0.585519	0.910737	ENSMUSG00000043300	3	69574158	69598960	-1	protein_coding
B3GALT2	1.4400801731	0.0001536353	0.0005653258	1	-0.6961739436	0.1537876664	0.3315743756	0	-0.578403	0.25837	0.381135	0	0.9103854751	0.0001495144	0.004486732	0	0.322649	0.310438	0.086745	0.0906767	0.0982865	0.2266	0.21865	0.204492	0.133387	0.535498	0.365356	0.59298	0.497945	0.138521	0.239944	0.18551	0.26548	ENSMUSG00000033849	1	143640664	143654614	1	protein_coding
B3GNT3	-1.8120726938	4.28095578272638E-20	6.41474903265916E-19	-1	-0.1857723426	0.456182306	0.6564141836	0	-2.04085	2.51774e-14	3.21937e-13	-1	0.0102581096	0.955047607	0.9854214527	0	4.48884	5.44028	7.91209	4.70847	5.79411	5.17707	1.73103	1.95983	1.56913	2.14785	1.83184	1.5712	1.8503	5.22655	5.94707	1.75333	3.69431	ENSMUSG00000031803	8	71690756	71701789	-1	protein_coding
B3GNT5	0.9956598901	5.55686024998333E-05	0.0002193693	0	-1.8090613713	2.2696155738088E-08	6.31243007850479E-07	-1	-0.995809	0.000625943	0.00212646	0	0.0559627655	0.7254522481	0.8927523665	0	29.1391	31.1855	15.0359	6.2236	6.18861	11.2665	17.0855	13.0607	17.1879	19.3651	17.5882	21.1777	19.377	7.8929	25.1202	15.778	17.042	ENSMUSG00000022686	16	19760208	19772753	1	protein_coding
B3GNT6	-2.7557818171	9.00466204483611E-06	4.01989477717815E-05	-1	0.9530145819	0.0896450609	0.2308652468	0	-1.4654	0.231735	0.350005	0	NA	NA	NA	0	0.147991	0.0436233	0.113281	0.31167	0.225563	0.168019	0.100286	0	0	0.0384836	0.0315218	0.0482528	0.0394194	0.235084	0.101632	0.0334287	0.102391	ENSMUSG00000074004	7	98192417	98199481	-1	protein_coding
B3GNT7	0.0485960132	0.8609250165	0.9147849622	0	-1.3398324654	0.0001531292	0.001600008	0	-3.34261	1.59946e-17	2.64942e-16	-1	1.5151926722	8.82855441724722E-11	1.88070007987161E-08	1	9.93264	10.5625	3.94452	3.63886	3.06285	2.69093	0.996282	0.780472	1.07728	4.58605	2.68073	5.18984	4.15221	3.13088	8.14655	0.951345	4.09525	ENSMUSG00000079445	1	86302832	86307305	1	protein_coding
B3GNT8	-2.6252213997	6.31940555684881E-21	9.92784647883935E-20	-1	-0.1119937846	0.6810415668	0.8226187383	0	-3.70667	2.82568e-63	3.58653e-61	-1	0.7689320663	0.0002159571	0.0058669944	0	15.0321	16.9938	20.615	21.9964	15.6174	11.0502	1.13453	1.39462	1.97901	3.19085	2.48547	2.26004	2.64545	16.2213	17.547	1.50272	9.47912	ENSMUSG00000059479	7	25626654	25635100	1	protein_coding
B430306N03RIK	-3.3980482413	5.35662848780439E-42	2.26364239821326E-40	-1	0.0235680083	0.9219064788	0.9599131389	0	-3.63793	2.58642e-88	6.52566e-86	-1	0.1920210949	0.289972456	0.5992903017	0	22.7171	29.4025	30.1652	17.0603	23.496	31.252	2.63952	2.52588	2.01593	2.50887	3.04412	2.24302	2.59867	23.9361	27.4283	2.39378	14.0892	ENSMUSG00000043740	17	48316141	48327024	1	protein_coding
B4GALNT1	0.8881293753	8.24093812069666E-06	3.70335699234663E-05	0	0.4197837012	0.0597373	0.1733938019	0	1.30929	1.23694e-12	1.36851e-11	1	-0.0213704564	0.8674781518	0.9534389281	0	84.6406	115.597	85.7706	146.475	138.488	101.429	253.91	306.706	309.615	296.923	327.401	271.831	298.718	128.797	95.3361	290.077	203.232	ENSMUSG00000006731	10	127165156	127172340	1	protein_coding
B4GALNT2	0.523514723	0.221387119	0.3435132208	0	-2.546159969	0.000000883	1.7552815143293E-05	-1	-3.37991	1.119e-06	6.28246e-06	-1	0.4730529326	0.0856343258	0.3226068297	0	1.31667	3.55855	0.668733	0.226915	0.201073	0.237023	0.0851661	0.317597	0.161936	0.394189	0.385882	0.395574	0.391882	0.22167	1.84798	0.188233	0.662442	ENSMUSG00000013418	11	95865943	95914891	-1	protein_coding
B4GALNT3	1.7931587277	0.0894710305	0.1649805686	0	NA	NA	NA	0	5.34348	7.86227e-07	4.53984e-06	1	-1.3218828375	9.29626982010945E-07	7.00467841685539E-05	-1	0	0	0.0120838	0.0159168	0.00939443	0	0.983602	0.141094	0.542115	0.0380484	0.0498704	0.0433446	0.0437545	0.00843708	0.00402793	0.555604	0.152956	ENSMUSG00000041372	6	120203073	120294559	-1	protein_coding
B4GALNT4	2.3348598864	6.18036941530366E-20	9.18915997442599E-19	1	-1.9818967357	2.67492458763048E-05	0.0003542473	-1	-0.426753	0.388135	0.523544	0	0.4280279124	0.0159677818	0.1196223212	0	12.9478	16.0776	2.60051	1.75721	2.43139	2.87853	11.4301	8.58615	6.98309	17.842	13.9596	14.1783	15.3266	2.35571	10.542	8.99978	9.30602	ENSMUSG00000055629	7	141061104	141072400	1	protein_coding
B4GALT1	-0.9430691976	2.53335650697684E-08	1.54068480887731E-07	0	-0.1166819981	0.4974377169	0.6907535484	0	-1.11859	2.34276e-19	4.45081e-18	-1	0.0225107001	0.8383683095	0.9424593164	0	70.6085	65.0027	67.2899	71.485	62.7168	54.8462	39.1268	37.9897	37.3527	46.1988	38.7165	37.6935	40.8696	63.016	67.6337	38.1564	52.4189	ENSMUSG00000028413	4	40804602	40854005	-1	protein_coding
B4GALT5	-0.9738236122	2.18032678268986E-16	2.59778096907037E-15	0	-0.2346567819	0.2594930306	0.4647784789	0	-1.43855	1.46993e-11	1.47771e-10	-1	0.1895801439	0.1151220522	0.3808341662	0	74.4565	66.6692	49.4237	55.1899	51.2844	46.3312	31.7208	22.0674	29.3073	29.1998	39.7776	30.5381	33.1718	50.9352	63.5165	27.6985	43.8305	ENSMUSG00000017929	2	167298444	167349183	-1	protein_coding
B4GALT6	-4.0616890263	3.86006886839661E-42	1.64631937237115E-40	-1	1.1089112471	0.0038953609	0.0226614455	0	-2.60372	2.64817e-10	2.3494e-09	-1	-0.2075093454	0.3805430883	0.6816434121	0	6.12484	5.06798	16.3415	23.7367	20.8064	19.4585	1.82178	1.55002	1.95605	0.925554	1.48467	2.21335	1.54119	21.3339	9.17811	1.77595	8.45728	ENSMUSG00000056124	18	20684599	20746404	-1	protein_coding
B4GAT1	-1.017940386	2.34215435461264E-05	9.83627952973809E-05	-1	0.6886125654	0.0266287566	0.0970865415	0	-0.559677	0.080346	0.149284	0	0.2037631233	0.2704879237	0.577775331	0	3.73944	3.03795	6.21397	7.93139	8.03952	5.53945	3.09823	4.14562	3.54953	4.93106	4.84015	3.48008	4.4171	7.17012	4.33045	3.59779	4.87887	ENSMUSG00000047379	19	5038826	5041134	1	protein_coding
B830042I05RIK	-3.7737741594	1.12279080077043E-06	5.67705706532244E-06	-1	0.1947247138	0.6858786946	0.826057216	0	-5.17813	3.90128e-05	0.000170678	-1	NA	NA	NA	0	0.37274	0.314674	0.45799	0.318372	0.374497	0.647521	0	0	0	0.00726793	0.0211607	0.0875304	0.038653	0.446797	0.381801	0	0.216813	ENSMUSG00000108847	8	11071046	11076881	1	lincRNA
BACH1	-2.1905981918	4.55115808832311E-55	3.06484567053128E-53	-1	0.4710837587	0.0021830641	0.0144007085	0	-1.65833	4.31862e-26	1.30625e-24	-1	-0.0836267146	0.5063570393	0.7750546184	0	21.7623	27.0989	26.7862	44.0947	37.5807	37.0997	10.2122	10.0488	10.8449	10.3676	12.2024	11.5814	11.3838	39.5917	25.2158	10.3686	21.64	ENSMUSG00000025612	16	87698945	87733346	1	protein_coding
BACH2	1.0828734736	0.0003018218	0.0010509914	0	1.2287716381	9.34335621905049E-05	0.0010544032	0	1.11722	2.36691e-09	1.89435e-08	1	1.1355777186	4.06036263434626E-14	1.37375602462048E-11	1	1.71127	4.0608	1.49432	3.89309	3.02613	9.55816	8.03694	4.95963	8.17505	18.8567	10.3842	17.1082	15.4497	5.49246	2.42213	7.05721	7.60537	ENSMUSG00000040270	4	32238804	32586108	1	protein_coding
BAG2	0.9969318756	0.0021490875	0.0063019651	0	0.1604589033	0.7020767342	0.8364770242	0	1.71935	1.05969e-06	5.97869e-06	1	-0.4978749602	0.0119120166	0.099247632	0	0.943839	0.710357	0.629065	0.562695	1.22042	0.844522	3.27802	2.39057	2.50562	1.71609	1.69863	2.16903	1.86125	0.875879	0.761087	2.72474	1.55574	ENSMUSG00000042215	1	33745484	33757795	-1	protein_coding
BAHCC1	1.4385191891	0.000008352	3.74962404452598E-05	1	0.5211396359	0.0078923001	0.0390801412	0	1.9811	3.66949e-20	7.43566e-19	1	-0.0249354499	0.9158298953	0.9719723979	0	0.989534	0.932791	1.55893	1.37012	1.70715	1.95738	5.92414	5.00333	6.38326	3.1073	6.6702	6.4345	5.404	1.67822	1.16042	5.77024	3.50322	ENSMUSG00000039741	11	120232947	120292296	1	protein_coding
BAIAP2	-1.8247400901	1.40869065907442E-12	1.27529695633424E-11	-1	0.4439850827	0.1051698518	0.2569837236	0	-1.51196	7.82e-12	8.04915e-11	-1	0.1015361421	0.5523330128	0.8033130593	0	35.1781	20.9076	36.2253	51.4284	41.7492	30.1704	12.2259	13.5825	12.0715	11.0165	14.7465	16.3418	14.0349	41.116	30.7703	12.6266	24.637	ENSMUSG00000025372	11	119942763	120006782	1	protein_coding
BAIAP2L1	-1.4814807052	0.0001458494	0.0005390879	-1	-0.5395620112	0.2067832678	0.4033168205	0	-1.33137	0.0198903	0.0462786	0	-0.3838415271	0.1645181249	0.461962611	0	1.41605	0.645699	0.448361	0.498037	0.255589	0.394026	1.2828	0.127806	0.258901	0.179399	0.135657	0.18681	0.167289	0.382551	0.836703	0.556502	0.485761	ENSMUSG00000038859	5	144264526	144358112	-1	protein_coding
BAIAP3	2.7345451501	2.72427469604034E-21	4.39683045021058E-20	1	-0.4394231265	0.2235232057	0.4234257801	0	1.79114	2.39379e-08	1.69607e-07	1	0.3880367832	0.034558599	0.1918007801	0	5.20699	10.9502	4.18316	3.94794	5.9787	5.93223	24.0773	25.8976	25.1841	46.3329	45.3508	26.704	39.4626	5.28629	6.78012	25.053	19.1455	ENSMUSG00000047507	17	25242659	25256364	-1	protein_coding
BAMBI	-1.1050100609	0.000000108	6.15811844124343E-07	-1	0.9315980609	3.38161707385836E-05	0.0004346206	0	-0.593131	0.116186	0.20154	0	0.302715582	0.218237201	0.5256331787	0	1.26447	0.985309	1.29865	2.29256	1.98692	2.70694	1.39049	0.534432	0.929855	1.19733	1.20778	1.61214	1.33908	2.32881	1.18281	0.951592	1.45057	ENSMUSG00000024232	18	3507957	3516404	1	protein_coding
BANK1	3.1563638546	4.6550247234211E-23	8.29156027881759E-22	1	0.6547145859	0.3478990925	0.5583576474	0	1.58506	0.12518	0.214072	0	2.0773731663	1.88900380231328E-25	2.5072892776089E-22	1	0.260541	0.0929543	2.56448	1.29602	2.14475	3.07992	5.09735	2.73422	5.24867	26.6865	20.3339	27.6904	24.9036	2.17356	0.972658	4.36008	8.10248	ENSMUSG00000037922	3	136053363	136326066	-1	protein_coding
BASP1	1.0612172223	0.0005132092	0.00170019	0	-3.1436079996	4.31828425078237E-30	2.2365211107498E-27	-1	-1.38842	3.76136e-07	2.26547e-06	-1	-0.6533206668	0.0036902206	0.0460077717	0	569.081	647.547	332.102	45.1191	56.77	58.6462	211.626	228.903	278.057	79.5659	157.17	184.02	140.252	53.5118	516.243	239.529	237.384	ENSMUSG00000045763	15	25363285	25413764	-1	protein_coding
BATF2	-3.0915330113	4.9240983020312E-17	6.15672681835399E-16	-1	-1.4512142644	0.000000572	1.17733580362111E-05	-1	-3.48665	2.0722e-57	2.13292e-55	-1	-0.8299055687	0.0010315933	0.0193700886	0	29.5788	31.7942	31.21	14.5816	11.1902	6.84499	2.58657	3.53946	3.71464	0.946696	2.04614	1.74333	1.57872	10.8723	30.861	3.28022	11.6481	ENSMUSG00000039699	19	6140983	6172476	1	protein_coding
BATF3	1.8886676031	6.23135938184625E-10	4.44120882380771E-09	1	0.0424223046	0.8785065535	0.9375074391	0	2.33193	2.03797e-21	4.49027e-20	1	-0.3457328224	0.1091556095	0.3699626876	0	12.3508	20.2012	22.8452	20.5313	19.1561	13.8351	96.0346	138.261	107.652	51.08	100.199	96.6516	82.6435	17.8408	18.4657	113.983	58.2332	ENSMUSG00000026630	1	191097847	191108945	1	protein_coding
BBOX1	NA	NA	NA	0	-2.8727219036	3.20123524723927E-05	0.0004147753	-1	-4.94125	0.00013968	0.000549712	-1	NA	NA	NA	0	0.177033	0.530898	0.183997	0	0	0.0355578	0	0	0	0	0	0	0	0.0118526	0.297309	0	0.0772905	ENSMUSG00000041660	2	110262697	110314560	-1	protein_coding
BBS1	-1.3079560772	8.29318135816638E-05	0.0003195053	-1	0.4337880081	0.2300998127	0.4303026006	0	-1.33264	0.0040463	0.0113974	0	0.2981107414	0.2637409049	0.5712841218	0	0.250078	0.203955	0.347604	0.503569	0.296579	0.322731	0.114538	0.11796	0.147237	0.232137	0.169788	0.15777	0.186565	0.374293	0.267212	0.126578	0.238662	ENSMUSG00000006464	19	4886898	4906627	-1	protein_coding
BBS12	1.2481339493	1.2013811475676E-07	6.82511327321887E-07	1	-0.8063879216	0.0064310254	0.033452155	0	1.06087	8.83134e-05	0.000362307	1	-0.6156581611	0.0003532621	0.0086095156	0	1.2191	1.72142	1.81111	1.05649	0.917701	0.664788	3.19452	4.54445	4.3518	2.57584	2.61686	2.64991	2.6142	0.87966	1.58388	4.03026	2.277	ENSMUSG00000051444	3	37312554	37321453	1	protein_coding
BBS5	-2.9484702151	4.25107884485951E-16	4.9724020759756E-15	-1	0.3454656633	0.2552321947	0.4595522453	0	-2.25413	1.05964e-06	5.97869e-06	-1	-0.1606707059	0.5590886411	0.8070738323	0	2.23451	2.14418	1.70365	3.34801	2.28625	2.34964	0.745644	0.369799	1.12133	0.39005	0.269669	0.629085	0.429601	2.6613	2.02745	0.745591	1.46598	ENSMUSG00000063145	2	69647171	69667571	1	protein_coding
BBS7	-2.0825087442	3.30572705023973E-11	2.66950209306E-10	-1	0.2088013242	0.6474321257	0.8004349564	0	-1.10393	0.0474614	0.0968848	0	-0.5085754636	0.0504293512	0.2394492173	0	0.4408	0.553065	1.59108	1.32565	0.817494	1.37578	0.527286	0.384793	0.917811	0.456993	0.321973	0.286104	0.355023	1.17297	0.861648	0.609963	0.749902	ENSMUSG00000037325	3	36573142	36613477	-1	protein_coding
BC003331	-1.0086872944	1.94205915806846E-12	1.74037215834532E-11	-1	-0.0252957704	0.889476529	0.9434326867	0	-0.786664	6.26267e-05	0.000263297	0	-0.2603759995	0.0598225547	0.2659979365	0	19.2194	18.5309	24.8842	23.8158	22.3681	22.1433	18.8585	16.8084	14.4626	14.5872	12.7621	14.5595	13.9696	22.7757	20.8782	16.7098	18.5833	ENSMUSG00000006010	1	150361305	150393080	-1	protein_coding
BC022687	-1.8160888415	1.02088261205168E-05	4.53111340107194E-05	-1	-0.0256826815	0.9506135006	0.9751930681	0	-2.11706	3.04243e-06	1.59435e-05	-1	0.1532770724	0.5716976253	0.8143507419	0	2.7456	1.31096	1.60954	2.68345	1.73292	1.11109	0.469408	0.62645	0.690754	0.556923	0.711777	0.475736	0.581479	1.84249	1.8887	0.595537	1.22705	ENSMUSG00000037594	12	112808975	112816245	1	protein_coding
BC028528	-3.7190355776	9.22889798313891E-38	3.2649884708091E-36	-1	0.1908344705	0.5461339396	0.7259686935	0	-4.02887	6.87487e-42	4.1589e-40	-1	0.3847715216	0.0840618723	0.3194906624	0	77.7426	59.7288	110.053	121.447	96.9735	59.4965	7.38538	4.75689	5.33414	7.53269	8.49539	9.74488	8.59099	92.639	82.5081	5.82547	47.3909	ENSMUSG00000038543	3	95883954	95892005	-1	protein_coding
BC037156	NA	NA	NA	0	NA	NA	NA	0	8.91719	1.18334e-15	1.68958e-14	1	-0.5497751116	0.0066283001	0.0673168439	0	0.172928	0.743066	0	0	0	0	1812.38	146.695	816.153	0	0	0	0	0	0.305331	925.076	231.345	ENSMUSG00000105888	5	87908779	87914171	1	lincRNA
BC043934	1.6464697272	7.17579560605666E-07	0.000003734	1	-0.8934356206	0.0041861539	0.0240033716	0	0.734452	0.00795256	0.0206463	0	-0.0360781923	0.8725371952	0.955396056	0	1.47324	1.25181	1.2172	0.728743	0.860565	0.545489	2.16077	2.86651	3.02969	3.82849	2.86993	1.77811	2.82551	0.711599	1.31408	2.68566	1.88421	ENSMUSG00000056418	9	96435783	96438138	-1	lincRNA
BC049352	-1.4808425633	1.46515468498191E-06	7.30213170026564E-06	-1	-0.0404419131	0.9042234756	0.9506196675	0	-1.18496	0.00668898	0.0177558	0	-0.2341776057	0.3755780857	0.6774999482	0	1.89492	2.1773	1.34436	2.43559	1.34731	1.50945	1.36966	0.95607	0.515444	0.778745	0.790622	0.712934	0.760767	1.76412	1.80553	0.947058	1.31937	ENSMUSG00000091996	9	45182007	45250020	1	protein_coding
BC051142	2.0741641558	1.57578870832598E-09	1.08528677456506E-08	1	0.533702345	0.3040387673	0.5141842075	0	1.71214	0.00160149	0.00497719	0	0.7054253326	0.0028326821	0.0387920081	0	0.320377	0.215216	0.539868	0.422016	0.360035	0.425021	1.13799	1.41474	1.22579	3.00989	1.79541	2.39278	2.39936	0.402357	0.358487	1.25951	1.10493	ENSMUSG00000057246	17	34398820	34460734	1	protein_coding
BC100451	-3.1367232839	2.69980098271221E-18	3.63408044610432E-17	-1	1.7588958155	7.83775852329951E-07	1.57272216316218E-05	1	-1.70936	0.0122167	0.0301793	0	0.1731216575	0.5130356226	0.7795541359	0	0.388967	0.324819	0.319859	1.51676	1.24655	1.14627	0.0994369	0.111065	0.146236	0.147193	0.208102	0.154055	0.169783	1.30319	0.344548	0.118913	0.484109	ENSMUSG00000076433	11	118332360	118342500	-1	protein_coding
BC100530	-5.6797392379	4.25131500923896E-21	6.75255420536431E-20	-1	0.8251428735	0.1200538104	0.2810244024	0	-6.74245	8e-09	6e-08	-1	NA	NA	NA	0	2.73143	9.26234	1.83441	4.01327	7.50824	14.883	0	0	0	0.0893622	0.38161	0.252306	0.241093	8.8015	4.60939	0	3.413	ENSMUSG00000071561	16	36359382	36367748	-1	protein_coding
BCAM	1.5707652159	9.71448057964675E-07	4.96635299067357E-06	1	-1.2418692366	0.0001678342	0.0017310043	0	0.368029	0.273367	0.399187	0	-0.099988201	0.6693051935	0.8664903225	0	1.32777	2.15121	1.34203	0.563084	0.775953	0.9136	2.23217	2.09112	3.04851	1.80189	2.222	3.23393	2.41927	0.750879	1.607	2.45727	1.80861	ENSMUSG00000002980	7	19756131	19771016	-1	protein_coding
BCAR1	0.4905775742	0.23586469	0.361279574	0	-1.7666994133	1.82656653213342E-05	0.0002556793	-1	-1.03609	0.0471977	0.0964506	0	-0.2324407487	0.3969322167	0.695913295	0	0.766919	0.81461	0.465759	0.105493	0.206658	0.218274	0.660105	0.200239	0.313024	0.338598	0.314759	0.274539	0.309299	0.176808	0.682429	0.391123	0.389915	ENSMUSG00000031955	8	111710474	111743809	-1	protein_coding
BCAR3	-1.1200123886	6.59565489911586E-07	3.45159118340235E-06	-1	-0.2793890773	0.2812519429	0.4889441152	0	-3.30058	2.49264e-29	8.71118e-28	-1	1.5571209547	1.00935819820927E-13	3.16663194729109E-11	1	22.8361	13.0117	13.5538	18.5283	15.0393	12.8819	2.54337	1.61104	2.79983	10.4017	6.83451	10.4853	9.2405	15.4832	16.4672	2.31808	10.8772	ENSMUSG00000028121	3	122294136	122530191	1	protein_coding
BCAT1	2.6068915739	3.17410278343822E-15	3.48440234534631E-14	1	-0.0910734853	0.8495810644	0.9210241086	0	3.02509	3.94478e-12	4.17247e-11	1	-0.4607234892	0.0443994834	0.2221261484	0	0.641734	1.05519	0.226452	0.284528	0.445876	0.653241	8.05343	8.46775	4.52242	2.94039	4.02922	5.20848	4.05936	0.461215	0.641125	7.01453	3.04406	ENSMUSG00000030268	6	144993835	145076184	-1	protein_coding
BCL11A	1.5302286693	1.23989356346664E-14	1.30750863828755E-13	1	0.9275798696	0.0300878972	0.1061831259	0	0.996539	0.0325894	0.070653	0	1.3499125937	1.93876738988656E-15	9.2926198090257E-13	1	0.853876	1.30165	3.1452	3.17075	3.54647	4.22674	3.94121	3.58322	4.76027	13.9374	11.456	13.0323	12.8086	3.64799	1.76691	4.0949	5.57959	ENSMUSG00000000861	11	24078056	24174123	1	protein_coding
BCL11B	3.2860100084	2.11540932466149E-37	7.43816674141661E-36	1	-0.9299621085	0.0193061594	0.0764529988	0	2.04314	3.75265e-08	2.58623e-07	1	0.1727060194	0.2201026219	0.5276286109	0	6.60454	6.85316	2.13291	1.92123	3.37	3.47214	31.5287	28.4964	28.9493	43.464	36.2826	29.7581	36.5016	2.92112	5.19687	29.6581	18.5694	ENSMUSG00000048251	12	107910403	108003602	-1	protein_coding
BCL2	2.0566306113	3.7878053124265E-17	4.77226171501613E-16	1	-0.776608863	0.0062754798	0.0328481342	0	0.949104	0.00101607	0.00331459	0	0.2306707915	0.2382800987	0.5458235692	0	5.32697	4.94357	2.78665	2.12456	2.7639	2.77516	10.6831	8.42751	11.7433	16.2581	13.921	9.15285	13.1106	2.55454	4.3524	10.2846	7.57556	ENSMUSG00000057329	1	106538178	106714274	-1	protein_coding
BCL2A1A	0.896405577	0.0006987408	0.002254806	0	-1.2452693551	1.68056162971924E-06	0.000030966	-1	0.813279	0.00126662	0.00403069	0	-1.0381419093	2.80112537194624E-07	2.41667091464662E-05	-1	108.603	123.83	71.5403	37.76	45.3652	51.9952	175.907	212.297	233.926	67.4457	111.431	118.123	98.9999	45.0401	101.324	207.377	113.185	ENSMUSG00000102037	9	88956900	88962419	1	protein_coding
BCL2A1D	1.2101388073	9.74525039787282E-07	4.97987268501018E-06	1	-1.1033822183	0.0001250846	0.0013473843	0	0.964198	0.000662105	0.00224085	0	-0.8020470354	3.33542446998837E-05	0.0013868132	0	139.423	158.161	82.6302	50.1393	61.4156	67.8191	239.934	284.839	317.649	105.166	167.461	179.995	150.874	59.7913	126.738	280.807	154.553	ENSMUSG00000099974	9	88723285	88731914	-1	protein_coding
BCL2L1	-0.0600336709	0.7089740531	0.8083357137	0	-1.8962925689	3.4101263494379E-16	3.4575794303851E-14	-1	-1.42526	1.23317e-10	1.1309e-09	-1	-0.5758184555	3.10976946024506E-06	0.0001937151	0	94.6537	119.016	67.0935	22.5139	25.6975	21.636	39.1194	46.3079	44.7655	26.5459	32.8046	27.5556	28.9687	23.2825	93.5877	43.3976	47.3091	ENSMUSG00000007659	2	152780668	152831728	-1	protein_coding
BCL2L11	-0.5502179964	0.0025591114	0.0073756595	0	-0.7845348082	0.0003693149	0.0033509382	0	-1.39076	4.74421e-12	4.97733e-11	-1	0.0083185911	0.9535442269	0.985056914	0	81.2998	95.4903	52.1935	45.0908	32.8214	41.9085	35.8449	25.4278	31.167	33.7674	38.6317	34.8284	35.7425	39.9402	76.3279	30.8132	45.706	ENSMUSG00000027381	2	128126038	128162547	1	protein_coding
BCL2L14	4.2291253673	7.62491081829781E-32	2.14681321584617E-30	1	-2.7688898891	3.71443116460295E-11	1.70694590904763E-09	-1	1.47212	0.000562488	0.00193536	0	-0.2241074676	0.3629201033	0.6664736465	0	5.15727	9.54256	2.49708	0.628295	0.765727	0.641146	13.0796	25.6736	19.5323	8.79709	19.0509	21.0038	16.2839	0.678389	5.7323	19.4285	10.5308	ENSMUSG00000030200	6	134396318	134438736	1	protein_coding
BCL2L2	-1.2428770433	9.16529552205673E-12	7.81799708031439E-11	-1	0.0214030548	0.9240354483	0.9608822197	0	-0.93862	0.000227983	0.000858056	0	-0.2740769484	0.125531336	0.3989029839	0	8.60924	6.62482	10.0519	10.8008	8.54918	7.47233	6.29769	4.70073	7.71305	4.40496	4.80576	5.37454	4.86175	8.94077	8.42865	6.23716	7.11708	ENSMUSG00000089682	14	54883377	54888234	1	protein_coding
BCL7A	0.181378683	0.7037482932	0.8041708563	0	2.4110985203	1.35840828347127E-06	2.57225078420552E-05	1	2.49327	5.44732e-16	7.99855e-15	1	0.4394709795	0.0007229717	0.0150640071	0	0.476546	0.748048	0.324182	2.37282	1.51556	8.05329	3.62852	4.12297	3.46358	6.06936	5.04995	5.53784	5.55238	3.98056	0.516259	3.73836	3.44689	ENSMUSG00000029438	5	123343834	123374992	1	protein_coding
BCL9L	1.9422647263	1.43939578706509E-20	2.19978263914374E-19	1	-0.3710602942	0.1189195034	0.2794083428	0	1.38998	2.00745e-11	1.99291e-10	1	0.1298657542	0.3760386916	0.6775843384	0	7.66094	9.79486	6.15159	7.10781	6.07072	5.11766	23.3392	27.4877	25.3184	34.1152	30.7273	23.5123	29.4516	6.09873	7.86913	25.3818	17.2003	ENSMUSG00000063382	9	44499136	44510388	1	protein_coding
BCO2	-2.2808199966	4.46527665384755E-17	5.59824641343293E-16	-1	-0.0145951795	0.962420516	0.9811849571	0	-1.98456	5.27e-07	3.11435e-06	-1	-0.219567883	0.3971500206	0.695913295	0	1.57562	1.97178	3.24152	2.20578	2.5582	2.03427	0.883282	0.682431	0.580751	0.456023	0.54543	0.718913	0.573455	2.26608	2.26297	0.715488	1.4545	ENSMUSG00000032066	9	50533087	50555181	-1	protein_coding
BCOR	1.009987524	2.15238836643216E-09	1.46229075124776E-08	1	-0.0951431144	0.6496558614	0.8018274171	0	0.963605	5.92613e-07	3.48311e-06	0	-0.0798132601	0.5135615013	0.7799318068	0	9.71267	15.0286	11.0797	11.9819	11.7936	10.1724	26.2823	30.3928	28.9258	28.5613	31.41	25.4501	28.4738	11.316	11.9403	28.5336	20.0659	ENSMUSG00000040363	X	12036740	12160355	-1	protein_coding
BDH1	2.7398254156	1.84256452435314E-27	4.16448513840796E-26	1	-0.7926262279	0.0184862053	0.0741111197	0	1.9511	3.58827e-13	4.14968e-12	1	-0.0754071139	0.6287883431	0.8446666298	0	2.06512	3.06299	1.40296	1.04844	1.9302	1.62637	11.8348	14.643	9.16452	12.5319	12.35	8.86369	11.2485	1.535	2.17702	11.8808	6.71033	ENSMUSG00000046598	16	31422280	31458901	1	protein_coding
BDH2	-4.770550948	4.33555143045708E-06	2.0295139226597E-05	-1	-0.3059124525	0.5443615084	0.724718604	0	-4.93511	0.000117546	0.000470845	-1	NA	NA	NA	0	0.426359	0.518879	0.891466	0.49625	0.470288	0.516184	0	0	0	0	0	0.032113	0.0107043	0.494241	0.612235	0	0.279295	ENSMUSG00000028167	3	135281221	135304426	1	protein_coding
BDKRB2	3.8193599129	2.83222949242676E-14	2.90294069604276E-13	1	-2.2645083005	3.37524056805199E-05	0.0004340922	-1	2.18277	3.45789e-06	1.79434e-05	1	-0.7816431575	0.0021551329	0.0323337959	0	0.922528	0.477085	0.384871	0.0582773	0.103287	0.081165	2.0421	4.63603	3.74476	1.1033	2.21106	1.61178	1.64205	0.0809098	0.594828	3.4743	1.44802	ENSMUSG00000021070	12	105563172	105593071	1	protein_coding
BEND3	0.4843305478	0.0051459473	0.013814233	0	0.9312082927	7.9661943398157E-06	0.0001238087	0	1.11033	4.59538e-07	2.73751e-06	1	0.2651082767	0.0880296484	0.3281874175	0	0.523287	0.56281	0.546267	0.980543	1.04157	1.10079	1.74985	1.52146	1.31438	1.6258	1.81262	2.13488	1.85777	1.04097	0.544121	1.52856	1.24285	ENSMUSG00000038214	10	43478831	43515396	1	protein_coding
BEND5	3.5024775105	7.75237739875476E-30	1.97287297094719E-28	1	1.0424655467	0.0908442023	0.2328581392	0	3.32152	2.18232e-07	1.36446e-06	1	1.1833052561	1.43381448431046E-08	1.81915212696889E-06	1	0.254037	0.0375872	0.0895124	0.265958	0.263158	0.476625	2.05196	1.75255	1.77101	6.72971	4.71746	4.46765	5.30494	0.335247	0.127046	1.85851	1.90643	ENSMUSG00000028545	4	111415006	111460298	1	protein_coding
BEND7	NA	NA	NA	0	-3.1037307597	1.34571680298151E-06	2.55073898076506E-05	-1	-2.11975	0.0224288	0.0513647	0	NA	NA	NA	0	0.364269	0.198418	0.326968	0.02075	0	0.0118385	0.150404	0	0.0472048	0.0119035	0	0	0.00396783	0.0108628	0.296552	0.0658696	0.094313	ENSMUSG00000048186	2	4717831	4802142	1	protein_coding
BEST1	-3.055053477	4.62482976860975E-14	4.69020054605245E-13	-1	-1.7214394409	0.000000045	1.18525411380347E-06	-1	-5.44793	2.1575e-21	4.74353e-20	-1	0.1868961288	0.4433629478	0.7294267415	0	3.53008	3.41879	1.91391	0.786294	1.12408	1.14909	0.0230964	0.0773409	0.109684	0.0996432	0.0846333	0.177725	0.120667	1.01982	2.95426	0.0700404	1.0412	ENSMUSG00000037418	19	9985174	10001633	-1	protein_coding
BEX2	2.9672349641	0.0001492294	0.0005502566	1	-1.2915737256	0.0636337506	0.1810024584	0	0.699825	0.451275	0.584513	0	0.0321002214	0.9054840866	0.9679605061	0	0.503181	0.262436	0.0564297	0.0588685	0.0987422	0.0929387	0.984478	0.372136	0.703636	0.84181	0.964805	0.499112	0.768576	0.0835165	0.274016	0.68675	0.453214	ENSMUSG00000042750	X	136066564	136068236	-1	protein_coding
BEX3	1.7202085682	1.04715300071859E-16	1.27805939372284E-15	1	-0.601437138	0.0369114224	0.1232073832	0	1.15524	2.70868e-06	1.43068e-05	1	-0.0903871663	0.4339148459	0.7227725326	0	16.9327	22.9674	12.3496	9.10933	13.1068	12.839	52.6951	49.9107	46.6394	51.8483	46.2045	46.5875	48.2134	11.685	17.4166	49.7484	31.7659	ENSMUSG00000046432	X	136270253	136271978	1	protein_coding
BEX6	-2.6173100415	3.48046388817733E-09	2.31151385373606E-08	-1	0.4379094405	0.4278624929	0.6310649163	0	-1.12879	0.17301	0.276909	0	-0.3296228219	0.2115629113	0.516237194	0	0.541562	0.648092	3.05896	1.58427	2.6029	1.84595	0.513714	0.334894	1.33667	0.27839	0.417445	0.490012	0.395282	2.01104	1.4162	0.728426	1.13774	ENSMUSG00000075269	16	32186186	32186949	1	protein_coding
BFSP1	-3.3384286671	1.2279057254854E-18	1.6883520455913E-17	-1	0.0676970601	0.8678387067	0.9320924301	0	-3.05121	1.924e-06	1.03933e-05	-1	-0.0459457094	0.8608938777	0.9506414859	0	0.702222	0.632251	1.65098	1.41836	0.967729	0.933514	0.0443434	0.156439	0.210557	0.105783	0.151072	0.115755	0.124203	1.10653	0.995151	0.137113	0.59075	ENSMUSG00000027420	2	143826528	143863173	-1	protein_coding
BGLAP3	-0.9901717786	0.3365242367	0.4753443542	0	-2.4971483498	9.75951565536788E-06	0.0001469141	-1	2.72663	0.000123807	0.000494201	1	-0.719151929	0.0011992504	0.0212891624	0	0.444936	0.510522	0.331251	0.0117387	0.0907728	0.12488	25.5522	1.62269	13.0778	0.0449665	0.0519877	0.0478659	0.0482734	0.0757972	0.428903	13.4176	3.49263	ENSMUSG00000074489	3	88368616	88372743	-1	protein_coding
BGN	-6.1927992855	6.73536537267827E-46	3.33596128813233E-44	-1	0.1255456622	0.7750761174	0.8789669569	0	-6.01521	4.20704e-26	1.27437e-24	-1	0.0108182816	0.966137394	0.9892527595	0	6.50601	5.41753	18.8999	7.8067	9.51153	17.1488	0.13633	0.240683	0.191576	0.0600214	0.271301	0.21093	0.180751	11.489	10.2745	0.18953	5.53344	ENSMUSG00000031375	X	73483602	73495933	1	protein_coding
BHLHA15	1.1355556462	0.011129461	0.0274523526	0	1.7284927179	0.0014901722	0.0106314857	0	4.70658	2.2597e-14	2.89659e-13	1	-0.9356436983	0.0006376769	0.0136345903	0	0.112168	0.0866306	0.0375341	0.17384	0.331438	0.536316	5.06806	1.09413	2.63579	0.600662	0.935325	1.35198	0.962656	0.347198	0.0787776	2.93266	1.08032	ENSMUSG00000052271	5	144190286	144194441	1	protein_coding
BHLHB9	1.945721799	3.26574109274282E-14	3.33096913671213E-13	1	-0.3438476981	0.3281396413	0.5386448472	0	1.76365	1e-09	8.5513e-09	1	-0.1997867464	0.2014033872	0.5037130137	0	1.29317	1.56411	1.02809	0.829028	1.14458	1.18984	5.03451	6.23491	6.23726	5.76571	4.32317	4.4915	4.86013	1.05448	1.29512	5.83556	3.26132	ENSMUSG00000072964	X	135797594	135891081	1	protein_coding
BICC1	-5.0699128448	5.64888487774142E-13	5.29289941494152E-12	-1	-0.9863231283	0.0280357964	0.1008118801	0	-6.25846	6.91989e-13	7.83182e-12	-1	NA	NA	NA	0	0.44211	0.99025	1.37177	0.215189	0.26542	0.566131	0.0288801	0	0	0.00101157	0.0530292	0.00540842	0.0198164	0.348913	0.93471	0.0096267	0.328267	ENSMUSG00000014329	10	70922832	71159700	-1	protein_coding
BID	-0.8787308671	1.13523556329745E-05	4.99057267766818E-05	0	-0.3182980108	0.1726765482	0.3586309617	0	-1.43112	2.48459e-11	2.44083e-10	-1	0.1810361441	0.2055807407	0.5088646796	0	17.8966	28.7844	26.739	20.8315	20.9646	15.6538	10.5394	12.3531	11.2633	16.0039	13.0488	12.5292	13.8606	19.15	24.4733	11.3853	17.2173	ENSMUSG00000004446	6	120891930	120916853	-1	protein_coding
BIK	1.9802506881	4.79522967557043E-10	3.46420748613747E-09	1	-0.1433948456	0.8091177359	0.8972872206	0	0.99656	0.156122	0.255437	0	0.5495487983	0.0196824874	0.1354692143	0	1.55182	1.30631	0.107058	0.838961	0.926919	0.810273	2.37799	2.05187	3.08416	5.60444	4.05684	3.33059	4.33062	0.858718	0.988396	2.50467	2.1706	ENSMUSG00000016758	15	83526862	83544635	1	protein_coding
BIRC2	2.3537108109	1.69857239475021E-18	2.31615280186455E-17	1	-0.706763298	0.0040644637	0.0234388559	0	1.8944	1.11059e-18	2.02262e-17	1	-0.2460794912	0.2129840829	0.5181951989	0	26.4868	29.3046	17.5876	13.1877	13.1505	18.7807	105.991	117.255	122.892	64.339	102.38	124.024	96.9143	15.0396	24.4597	115.379	62.9482	ENSMUSG00000057367	9	7818227	7837064	-1	protein_coding
BIRC5	0.844598301	0.0055652674	0.0148109166	0	0.7223821722	0.0600573726	0.1738751219	0	1.69706	9.66671e-06	4.68152e-05	1	-0.0970692641	0.6543695478	0.8594810572	0	9.49417	15.6903	6.14008	11.5812	20.765	24.8687	54.9498	54.7552	30.2482	59.1838	33.0417	41.2446	44.49	19.0716	10.4415	46.6511	30.1636	ENSMUSG00000017716	11	117849251	117855743	1	protein_coding
BLCAP	-0.9480532749	2.38592476755336E-09	1.61523319581192E-08	0	-1.243943028	1.74083314609117E-14	1.3237930785137E-12	-1	-2.08464	6.42692e-37	3.22734e-35	-1	-0.140452236	0.3316273033	0.6389268778	0	43.2524	49.1627	36.008	19.341	15.223	17.2483	10.5528	11.9443	13.5012	9.1401	11.1572	10.9921	10.4298	17.2708	42.8077	11.9994	20.6269	ENSMUSG00000067787	2	157556362	157571274	-1	protein_coding
BLK	2.5728476848	2.56873354278314E-13	2.46707682334606E-12	1	0.3029373523	0.4463274261	0.647903376	0	1.28018	0.000245609	0.000917552	1	1.3162123368	6.40048998152381E-10	1.07223742360382E-07	1	2.80667	4.49857	2.16362	2.84332	2.56328	6.65663	10.6892	6.2971	11.4542	38.8209	23.8994	28.6418	30.454	4.02108	3.15629	9.48017	11.7779	ENSMUSG00000014453	14	63372837	63417187	-1	protein_coding
BLM	-0.3457722028	0.0728857922	0.1393403072	0	-1.0396078305	0.000290655	0.0027751972	0	-1.33388	4.51282e-06	2.29287e-05	-1	-0.1060872058	0.5317949964	0.7897451338	0	19.4673	23.328	13.7592	5.71783	4.313	9.48799	6.80322	7.91327	5.77807	6.9903	4.41311	6.99477	6.13273	6.50627	18.8515	6.83152	9.58051	ENSMUSG00000030528	7	80454733	80535119	-1	protein_coding
BLNK	-0.1693570961	0.336916629	0.4756652291	0	1.9082844276	0.0002116668	0.0021207897	0	0.51153	0.390413	0.525545	0	1.3557194423	1.15214562904438E-14	4.32179844112191E-12	1	3.63955	1.40137	12.2878	24.9639	26.0746	31.0819	9.90965	7.75181	11.296	29.1555	26.3189	34.7806	30.085	27.3735	5.77624	9.65249	18.2218	ENSMUSG00000061132	19	40928927	40994535	-1	protein_coding
BLVRA	-1.3658737421	1.3674506038288E-16	1.66018739360997E-15	-1	0.4886488424	0.0567461521	0.1673221285	0	-0.750691	0.00346274	0.00991841	0	-0.1333077925	0.3010459169	0.6103333682	0	26.6304	23.1845	43.9376	45.9769	48.1177	41.321	20.8333	23.368	21.2754	22.0527	22.2975	18.1611	20.8371	45.1385	31.2508	21.8256	29.763	ENSMUSG00000001999	2	127070665	127097084	1	protein_coding
BLVRB	-2.458032972	5.84530374498865E-37	2.03051569458271E-35	-1	-0.8668635784	0.0002976011	0.0028274318	0	-3.65745	3.06415e-59	3.35419e-57	-1	0.2627290129	0.0760621703	0.3036679196	0	140.141	117.536	184.797	68.6507	83.8582	63.1024	12.688	13.8752	14.0618	18.0751	15.0299	15.5153	16.2068	71.8704	147.491	13.5417	62.2775	ENSMUSG00000040466	7	27447978	27466144	1	protein_coding
BMP1	2.6546419879	2.75717526248469E-10	0.000000002	1	0.2877161068	0.4414596328	0.6436651407	0	2.81127	8.42974e-27	2.6505e-25	1	0.1147122868	0.6460396754	0.8549350257	0	0.480847	0.709099	0.521791	0.458784	0.62559	1.07749	4.22902	4.9727	5.77356	2.6777	7.06664	7.7339	5.82608	0.720621	0.570579	4.99176	3.02726	ENSMUSG00000022098	14	70474557	70520260	-1	protein_coding
BMP2	-1.8944294061	2.60536671873711E-08	1.58238926422032E-07	-1	1.6110958752	2.07341333612999E-05	0.0002846191	1	-1.6255	0.0210088	0.0484993	0	0.6492281495	0.017963549	0.1282951316	0	0.110152	0.269384	0.19658	0.604133	0.573517	0.76815	0.104504	0.0435553	0.0619217	0.138062	0.281057	0.220242	0.21312	0.6486	0.192039	0.0699937	0.280938	ENSMUSG00000027358	2	133552159	133562885	1	protein_coding
BMP2K	1.1889160251	3.3487268708142E-05	0.0001371103	1	-0.1694710295	0.3020649288	0.5118182307	0	1.09261	1.40138e-13	1.69253e-12	1	-0.0773437507	0.7198491573	0.8912801848	0	38.0686	31.7822	29.656	31.1233	27.3813	28.2611	81.0513	82.1945	84.6115	48.4866	82.6793	109.332	80.166	28.9219	33.1689	82.6191	56.219	ENSMUSG00000034663	5	96997689	97091867	1	protein_coding
BMP4	-4.2614246201	3.53137460173056E-07	1.91007722997784E-06	-1	1.2433730119	0.0445597097	0.1404899171	0	-2.77228	0.0323891	0.070263	0	NA	NA	NA	0	0.0634628	0.0656566	0.255337	0.298858	0.247877	0.703146	0.0301025	0	0.0110609	0.0288165	0.0314624	0	0.020093	0.416627	0.128152	0.0137211	0.144648	ENSMUSG00000021835	14	46383520	46390669	-1	protein_coding
BMP5	-4.8129485745	0.000196797	0.0007096338	-1	-0.6665942937	0.2894272066	0.4980060663	0	-4.74073	0.000271487	0.00100443	0	NA	NA	NA	0	0.106005	0.13147	0.448219	0.0557837	0.198711	0.101774	0	0.00672725	0	0.00193975	0.00158919	0.0142953	0.00594141	0.118756	0.228565	0.00224242	0.0888762	ENSMUSG00000032179	9	75775364	75900310	1	protein_coding
BMP6	-4.1924912662	1.096593938684E-06	5.56537130935018E-06	-1	1.7566854608	0.0068488496	0.0350595006	0	0.592332	0.622235	0.734491	0	NA	NA	NA	0	0	0.0214316	0.0742087	0.128454	0.245014	0.231182	0.118257	0.0439358	0.0374165	0	0.0103261	0.0189677	0.0097646	0.20155	0.0318801	0.0665364	0.0774328	ENSMUSG00000039004	13	38345716	38499728	1	protein_coding
BMP7	2.8131747237	4.64723423991204E-23	8.2840906950011E-22	1	-0.6166416847	0.0864882293	0.2253091269	0	1.8055	6.60076e-11	6.19614e-10	1	0.2869855687	0.1017740639	0.355056909	0	0.839033	0.979036	0.522865	0.357866	0.49858	0.654648	3.33566	3.34158	3.34657	5.51811	4.2771	3.42694	4.40738	0.503698	0.780311	3.34127	2.25817	ENSMUSG00000008999	2	172868012	172940321	-1	protein_coding
BMPER	4.6501154886	1.02679731224168E-29	2.60155873467967E-28	1	-1.4860458009	0.0056732412	0.0304186683	0	3.59832	8.51387e-25	2.3739e-23	1	-0.6071513484	0.0042881444	0.0511441371	0	0.25749	0.413491	0.149326	0.0307103	0.0507404	0.109482	4.51266	5.53171	4.60498	2.03471	2.43637	3.22653	2.56587	0.0636442	0.273436	4.88312	1.94652	ENSMUSG00000031963	9	23223076	23485200	1	protein_coding
BMPR1A	-0.6281320644	0.0270901507	0.0600898835	0	-1.0571723177	0.0106436751	0.0491718286	0	-1.74066	0.000194994	0.000744735	-1	-0.0372538021	0.8772427364	0.9571786655	0	4.42136	5.04034	2.06156	1.49592	1.45828	2.72145	2.20131	0.945397	1.24189	1.54875	1.86998	1.31743	1.57872	1.89188	3.84109	1.46287	2.19364	ENSMUSG00000021796	14	34410734	34503341	-1	protein_coding
BMPR2	-1.8267863963	2.09784224755495E-13	2.0309123498713E-12	-1	0.6636087725	0.0002549548	0.0024927032	0	-1.20314	1.29102e-14	1.68836e-13	-1	0.0088510455	0.9639918332	0.9885112665	0	3.53394	3.25623	3.88091	7.009	5.00576	5.57217	1.81045	1.89605	1.9671	1.41546	2.00167	2.64546	2.02086	5.86231	3.55703	1.8912	3.33285	ENSMUSG00000067336	1	59763400	59879014	1	protein_coding
BMX	-6.6135577708	1.78460371138225E-45	8.58062799099051E-44	-1	3.2633357004	3.33029052784891E-16	3.39704711265994E-14	1	-3.64419	5.29986e-06	2.66332e-05	-1	0.1179530139	0.5646258358	0.8103055683	0	0.760748	0.424878	0.367531	3.38254	4.74035	9.00106	0	0.021743	0.0931629	0.118724	0.0245257	0.0675529	0.0702675	5.70798	0.517719	0.038302	1.58357	ENSMUSG00000031377	X	164192842	164258193	-1	protein_coding
BNIP2	-1.0876815819	5.48199984349939E-14	5.53026449389551E-13	-1	0.0954937136	0.6433573019	0.7978231504	0	-0.658592	0.000571669	0.00196434	0	-0.3522711304	0.0002205301	0.005964336	0	79.1049	67.031	95.1026	96.5527	91.8384	81.0316	64.1952	70.8037	68.5435	55.6277	57.6137	55.9194	56.3869	89.8076	80.4128	67.8475	73.6137	ENSMUSG00000011958	9	69989466	70008317	1	protein_coding
BNIP3	-3.9016901698	3.62788871320815E-98	9.38807920830303E-96	-1	-1.9672788315	3.02971820372682E-22	6.24284838043195E-20	-1	-5.81576	1.37117e-173	1.49306e-170	-1	-0.0994911675	0.5819494215	0.8203960877	0	226.63	254.586	190.837	58.0093	72.4557	57.6622	6.85651	5.78438	3.25577	5.43631	5.76174	4.96927	5.38911	62.7091	224.018	5.29889	74.3537	ENSMUSG00000078566	7	138890836	138909519	-1	protein_coding
BNIP3L	-0.7760302907	7.48632112524543E-11	5.8525954458767E-10	0	-1.3368171734	1.05578585160742E-09	3.71912210925606E-08	-1	-2.01436	1.56763e-17	2.60086e-16	-1	-0.141597138	0.3229868107	0.6304474538	0	322.276	423.029	236.402	116.587	110.322	106.86	89.4997	81.7172	85.0436	78.2761	82.7316	77.4251	79.4776	111.256	327.236	85.4202	150.847	ENSMUSG00000022051	14	66985239	67008877	-1	protein_coding
BNIPL	1.4698376069	0.1595387937	0.264702684	0	-2.6177977112	5.22467206385911E-05	0.0006370327	-1	-3.58356	0.000599378	0.00204752	0	NA	NA	NA	0	0.576789	0.706079	0.202583	0.119177	0.0294105	1.47067e-14	0	0.132757	0	0.0579314	0.123235	0.188542	0.123236	0.0495292	0.49515	0.0442523	0.178042	ENSMUSG00000028115	3	95241271	95251193	-1	protein_coding
BOC	-0.3013823881	0.4558613794	0.5941004657	0	-1.6893872818	0.000010367	0.000155206	-1	-1.69736	2.33465e-05	0.000105971	-1	-0.2943363816	0.2632536767	0.5710457741	0	0.435765	0.571676	0.806582	0.114431	0.153443	0.237578	0.237718	0.18358	0.235049	0.178856	0.168249	0.159393	0.168833	0.168484	0.604674	0.218782	0.290193	ENSMUSG00000022687	16	44485049	44558897	-1	protein_coding
BOK	-2.8499787587	3.41378982505198E-05	0.0001396997	-1	0.5826902389	0.3817140753	0.5896168649	0	-1.67105	0.195964	0.306239	0	NA	NA	NA	0	0.24369	0.444098	0	0.48568	0.628826	0.342705	0.1017	0	0.0732983	0.0364594	0.255472	0.0879055	0.126612	0.485737	0.229263	0.0583328	0.224986	ENSMUSG00000026278	1	93685660	93695764	1	protein_coding
BOLL	3.4190868804	5.70346045115482E-09	3.70644462896576E-08	1	NA	NA	NA	0	3.28117	0.000593613	0.00202895	0	0.3590474558	0.1836413352	0.4827637082	0	0	0.102701	0.0710609	0.0465511	0.0514767	0.333764	1.01894	0.902124	1.70986	1.86407	1.69223	1.61392	1.72341	0.143931	0.0579206	1.21031	0.783891	ENSMUSG00000025977	1	55248658	55363469	-1	protein_coding
BORCS8	0.866393762	1.32032371619225E-06	6.61626969269445E-06	0	0.3310284882	0.1285607653	0.2941975095	0	1.17634	1.6417e-09	1.33721e-08	1	-0.0057485244	0.9627470618	0.9879393726	0	17.9734	22.3147	26.3117	23.6854	30.6867	28.5389	56.4926	67.6787	61.6079	67.0073	67.4371	57.6787	64.041	27.637	22.1999	61.9264	43.9511	ENSMUSG00000002345	8	70139499	70167488	1	protein_coding
BPIFA2	NA	NA	NA	0	-6.4515043114	4.5996020888313E-30	2.31953091653353E-27	-1	9.596	2.09422e-33	8.80634e-32	1	-0.4288441599	0.0207008424	0.1389856173	0	5.02819	4.40425	6.50555	0	0	0	19195.6	915.42	7151.8	0	0	0	0	0	5.31266	9087.61	2273.23	ENSMUSG00000042459	2	154008265	154016079	1	protein_coding
BRAF	-0.7852883191	5.17778380500015E-05	0.0002055318	0	-0.2601986775	0.2563547255	0.4608372987	0	-1.33186	1.28257e-11	1.29629e-10	-1	0.233115171	0.0969163704	0.3453721544	0	16.7846	17.7099	12.504	12.5859	8.51928	12.7876	8.82087	7.85773	8.41853	7.14035	8.70339	9.08254	8.30876	11.2976	15.6662	8.36571	10.9096	ENSMUSG00000002413	6	39603237	39725463	-1	protein_coding
BRCA1	1.2314584717	3.34797649458745E-07	0.000001816	1	0.5090897122	0.1669076533	0.3500165639	0	1.9351	7.38631e-09	5.54483e-08	1	-0.1891497348	0.1605164783	0.4559196432	0	1.00865	2.18484	0.609916	1.29892	1.63834	2.22794	5.04935	5.91653	5.86665	5.11228	4.73533	5.5417	5.12977	1.72173	1.2678	5.61084	3.43254	ENSMUSG00000017146	11	101488764	101551955	-1	protein_coding
BRCA2	0.4740271479	0.0617227686	0.1213640471	0	0.7910707744	0.0112730894	0.0513492302	0	1.32858	6.49268e-06	3.23057e-05	1	-0.0542905773	0.7702999017	0.9144012187	0	2.47725	2.11114	1.85965	2.73989	3.64109	4.08768	3.36898	5.2017	3.21584	5.78362	4.17239	6.57271	5.50957	3.48955	2.14935	3.92884	3.76933	ENSMUSG00000041147	5	150522630	150570329	1	protein_coding
BRI3	-1.4387768786	9.21696726831525E-11	7.14012691411263E-10	-1	-0.3089538306	0.1257025032	0.2894620251	0	-1.64456	1.27112e-32	5.18704e-31	-1	-0.132161341	0.4023498401	0.6997473478	0	110.233	108.019	108.238	97.4644	82.6513	68.3568	41.0408	39.773	44.4821	29.1562	41.1994	44.3251	38.2269	82.8242	108.83	41.7653	67.9116	ENSMUSG00000047843	5	144244437	144446757	1	protein_coding
BRIP1	0.3369206277	0.2112927693	0.3310847578	0	0.8570577448	0.0045532655	0.0256630078	0	1.65482	2.0781e-09	1.67552e-08	1	-0.3952235679	0.0416544789	0.2136596103	0	0.601809	1.58239	0.472984	1.06387	1.63255	1.62698	3.89469	2.69723	1.51134	2.29625	1.77612	1.88139	1.98459	1.44113	0.885728	2.70109	1.75313	ENSMUSG00000034329	11	86058138	86201193	-1	protein_coding
BRPF1	-1.0400041679	8.2651849571578E-16	9.51777373741506E-15	-1	0.0474053586	0.7403539856	0.8581749039	0	-1.04834	9.06905e-16	1.3057e-14	-1	0.02333582	0.8179179236	0.9352046764	0	35.6335	33.4287	34.9855	38.9002	35.6173	33.1819	18.4703	21.8892	20.2973	20.7253	21.5559	19.9956	20.7589	35.8998	34.6826	20.2189	27.8901	ENSMUSG00000001632	6	113307137	113324860	1	protein_coding
BSG	-1.0198275481	2.19584506902209E-14	2.27190061925641E-13	-1	-1.1267216597	1.91806858866912E-08	5.46150792937093E-07	-1	-2.01342	1.32422e-26	4.14474e-25	-1	-0.1758623852	0.0750245843	0.3018300773	0	398.462	463.96	313.181	169.114	190.244	171.267	125.326	115.894	114.192	111.492	106.781	105.032	107.768	176.875	391.868	118.471	198.745	ENSMUSG00000023175	10	79704491	79711969	1	protein_coding
BSPRY	1.8394116604	1.41726325099954E-09	9.81093776187871E-09	1	-0.460823591	0.3029858212	0.5128150148	0	0.730289	0.0977918	0.175307	0	0.4685004578	0.0198127505	0.1360546169	0	0.89178	1.87848	0.602311	0.500117	0.921034	0.941005	2.65266	2.11385	2.31194	4.22166	3.66763	2.83893	3.57607	0.787385	1.12419	2.35948	1.96178	ENSMUSG00000028392	4	62480053	62497298	1	protein_coding
BST1	-4.7240046182	5.55185364962716E-63	5.09421280496267E-61	-1	-0.3126107156	0.02384421	0.0894881701	0	-4.31759	4.88146e-83	1.03054e-80	-1	-0.5802721055	0.014866987	0.1140572857	0	98.211	117.651	115.41	97.3092	96.0671	94.2649	5.08112	6.69198	7.38141	3.0283	6.73214	4.61558	4.79201	95.8804	110.424	6.38484	54.3703	ENSMUSG00000029082	5	43818885	43843986	1	protein_coding
BTBD11	2.3937566993	2.60995190001487E-18	3.51724998298669E-17	1	0.5769008756	0.1555206546	0.3335382924	0	2.72585	1.83895e-13	2.19033e-12	1	0.2205384077	0.2094592856	0.5138944934	0	0.691867	0.978935	0.315966	0.758283	1.08886	1.45629	4.79813	6.14969	5.84114	8.15795	6.92101	5.15667	6.74521	1.10114	0.662256	5.59632	3.52623	ENSMUSG00000020042	10	85386814	85660292	1	protein_coding
BTBD17	-3.0515393203	6.17800673399581E-07	3.24556736064456E-06	-1	0.8791540423	0.1685765468	0.3523675223	0	-2.19928	0.0703913	0.134347	0	NA	NA	NA	0	0.0300201	0.0620881	0.375997	0.454962	0.455675	0.249833	0	0.0637256	0.0148538	0.185531	0.0595753	0.0271102	0.0907388	0.386823	0.156035	0.0261931	0.164948	ENSMUSG00000000202	11	114791217	114795945	-1	protein_coding
BTBD6	1.2748606678	4.40196101044435E-10	3.19211473650957E-09	1	-0.0270081024	0.8873834499	0.9424146005	0	1.24068	4.10838e-11	3.92421e-10	1	-0.0232412232	0.8887718564	0.961549839	0	3.4156	4.0179	3.26981	3.53076	3.44327	3.54747	9.93494	11.7094	9.66887	12.4904	11.4925	8.30523	10.7627	3.50717	3.56777	10.4377	7.06885	ENSMUSG00000002803	12	112976482	112978930	1	protein_coding
BTG1	0.3764753938	0.009229936	0.0232625439	0	-1.0608349311	0.000015796	0.000225055	-1	-0.737499	0.00299476	0.00873148	0	-0.005244618	0.9703706227	0.9909515788	0	406.555	341.509	239.189	146.352	143.117	181.236	270.88	202.017	251.092	249.418	243.757	266.685	253.287	156.902	329.084	241.33	245.151	ENSMUSG00000036478	10	96617001	96622813	1	protein_coding
BTG2	-0.5731747098	0.004385941	0.0119825156	0	1.5661537176	7.8049236337371E-14	5.41904897077188E-12	1	0.395403	0.155387	0.254517	0	0.4943749343	0.0176066984	0.1268652349	0	78.0347	81.2834	68.3233	203.012	199.496	295.411	122.535	80.0934	163.38	183.405	177.798	221.021	194.075	232.64	75.8805	122.003	156.149	ENSMUSG00000020423	1	134075170	134079120	-1	protein_coding
BTK	-1.334646635	1.53191936890641E-15	1.730340116983E-14	-1	0.3071977129	0.1854954687	0.3748048995	0	-1.56253	1.04956e-10	1e-09	-1	0.4744812968	0.0020019437	0.0306237038	0	27.7546	28.8575	45.0148	37.7308	38.0917	39.1959	11.7111	13.6728	14.5548	16.7627	17.3792	22.7839	18.9753	38.3395	33.8756	13.3129	26.1258	ENSMUSG00000031264	X	134542336	134583570	-1	protein_coding
BTLA	3.0226058472	1.01327724486323E-30	2.67011306938731E-29	1	-0.6719528358	0.0184369229	0.0739599652	0	1.27411	4.61168e-08	3.13337e-07	1	0.9156082414	1.79159592267386E-07	1.67102635922906E-05	0	5.2256	7.84329	4.93516	2.68854	3.59767	4.84916	16.2254	17.0209	20.1861	37.4587	29.8146	47.529	38.2674	3.71179	6.00135	17.8108	16.4478	ENSMUSG00000052013	16	45224315	45252895	1	protein_coding
BTNL2	-0.2654813488	0.3186957447	0.4566875122	0	-1.0217398257	6.86058243009896E-05	0.0008040938	-1	-3.24655	9.03702e-15	1.19621e-13	-1	1.2245423881	3.97653496747945E-06	0.000239077	1	2.23611	2.40622	2.58684	0.934544	1.45299	1.11335	0.38739	0.10277	0.385211	1.3012	1.02477	1.29623	1.2074	1.16696	2.40972	0.29179	1.26897	ENSMUSG00000024340	17	34354822	34369493	1	protein_coding
BTNL9	-2.9699616266	8.14552344769822E-11	6.33568221965342E-10	-1	0.2724661015	0.4985221918	0.6914577853	0	-1.88909	0.000460957	0.00161804	0	-0.3353461646	0.2158937629	0.5223160212	0	0.173753	1.18501	0.326162	0.379985	0.324698	0.788777	0.130111	0.084018	0.0739515	0.0709085	0.0399589	0.0676894	0.0595189	0.49782	0.561642	0.0960268	0.303752	ENSMUSG00000040283	11	49165585	49187159	-1	protein_coding
BUB1	0.3636797782	0.3320256892	0.4709542187	0	1.0932233576	0.0142193768	0.0607667066	0	1.65365	5.28505e-05	0.000225635	1	-0.0937720877	0.6636601912	0.8636204044	0	2.33644	3.19586	0.665184	2.12655	4.20015	7.68739	9.08068	6.15228	5.35815	9.20603	5.20782	7.73452	7.38279	4.67136	2.06583	6.8637	5.24592	ENSMUSG00000027379	2	127801122	127831865	-1	protein_coding
BUB1B	-0.016051664	0.9490290532	0.972636531	0	0.9346019702	0.0002576004	0.0025121614	0	1.04368	1.65303e-05	7.71652e-05	1	-0.1149951812	0.5469286691	0.7997725737	0	4.26092	7.43671	6.04295	6.44918	11.5717	12.9207	13.5589	16.3492	9.84534	14.1854	8.97479	12.9848	12.0483	10.3139	5.91353	13.2511	10.3817	ENSMUSG00000040084	2	118598211	118641591	1	protein_coding
BVHT	-4.7061556719	1.3638423148607E-24	2.65966573696501E-23	-1	1.1708040528	0.0169617982	0.0693638368	0	-2.37993	0.0050427	0.0138275	0	-0.1755727333	0.4314310349	0.7216183692	0	1.42807	1.00002	4.6341	6.53436	5.24694	4.98896	0.724778	0.160961	0.199624	0.0975604	0.492785	0.245686	0.278677	5.59009	2.35406	0.361788	2.14615	ENSMUSG00000098098	18	61639542	61647472	1	lincRNA
BZW2	1.4445253017	5.75370678887898E-23	1.02090617145356E-21	1	0.124600321	0.5561437313	0.734434727	0	1.52562	1.15353e-15	1.6493e-14	1	0.0120036282	0.9060546303	0.9679706485	0	12.6204	12.275	9.11608	11.0477	13.1739	13.0356	42.5963	39.7942	38.3231	44.3477	41.6848	41.0501	42.3609	12.4191	11.3372	40.2379	26.5887	ENSMUSG00000020547	12	36091846	36156825	-1	protein_coding
C030034L19RIK	2.0233555105	7.30089322413826E-10	5.17374990292703E-09	1	-0.8263551488	0.0427642744	0.1365819652	0	0.312379	0.321953	0.453987	0	0.7239015871	2.76160091326429E-06	0.0001791407	0	1.28931	1.45788	0.780336	0.402071	0.543585	1.04673	1.76435	1.92781	1.83329	3.67921	3.36813	3.10227	3.3832	0.664129	1.17584	1.84182	1.76625	ENSMUSG00000097365	3	9403064	9437233	1	lincRNA
C130050O18RIK	-4.5003413161	1.60515886983447E-26	3.48101826093763E-25	-1	0.3764937346	0.1967632425	0.3900862835	0	-4.14382	2.74564e-38	1.46027e-36	-1	-0.0179559962	0.9481471749	0.9830637868	0	7.02299	7.56779	11.8572	13.7836	14.9322	8.01402	0.533123	0.47981	0.534572	0.238906	0.58454	1.00955	0.610999	12.2433	8.81599	0.515835	5.54653	ENSMUSG00000044092	5	139405280	139415623	1	protein_coding
C130074G19RIK	-3.407827107	7.31948020737501E-06	3.32101947706962E-05	-1	0.0547998443	0.9164460884	0.9572058861	0	-1.85456	0.0741285	0.140021	0	NA	NA	NA	0	0.0812961	0.134025	0.304757	0.170429	0.164601	0.215764	0.123403	0.0171614	0	0	0.00809005	0.0445663	0.0175521	0.183598	0.173359	0.0468548	0.105341	ENSMUSG00000039349	1	184871926	184883218	-1	protein_coding
C1GALT1C1	-1.4451020997	1.46792736010848E-19	2.12360772805643E-18	-1	-0.0282677228	0.8681961141	0.9323195368	0	-1.28902	1.58152e-09	1.28972e-08	-1	-0.1911133191	0.2644114006	0.5715948075	0	15.4108	16.7512	19.7536	15.8404	17.7503	17.1531	9.28785	7.09946	9.46185	7.71471	6.98552	8.56979	7.75667	16.9146	17.3052	8.61639	12.6482	ENSMUSG00000048970	X	38630785	38635087	-1	protein_coding
C1QA	-6.9522579402	2.69325066638391E-87	5.4892262033175E-85	-1	1.1245607726	0.0281909863	0.1011925028	0	-4.24458	6.259e-07	3.66212e-06	-1	-0.6731392891	0.0115760828	0.0978184668	0	208.345	108.52	841.063	958.447	1185.8	723.677	20.5552	8.93354	25.344	4.58553	10.4006	12.1079	9.03134	955.975	385.976	18.2776	342.315	ENSMUSG00000036887	4	136895917	136898803	-1	protein_coding
C1QB	-7.127354493	2.17379367268801E-86	4.31591742031702E-84	-1	1.2729869866	0.009873677	0.0463521002	0	-4.68426	3.88888e-09	3.02129e-08	-1	-0.4560076578	0.0815842781	0.31431696	0	296.584	166.189	1085.16	1520.87	1716.04	1029.1	19.8747	10.6719	24.6603	5.74044	14.6918	14.9649	11.799	1422	515.978	18.4023	492.046	ENSMUSG00000036905	4	136880129	136886187	-1	protein_coding
C1QBP	0.4257525097	0.0058857012	0.0155755009	0	0.4416535431	0.0262377729	0.0959506766	0	1.177	1.23216e-08	8.98877e-08	1	-0.3154051188	0.0230237214	0.1489592477	0	22.8483	22.5974	29.5538	31.2587	36.6705	30.7039	72.4322	76.1525	54.8601	56.5183	56.681	53.4926	55.564	32.8777	24.9998	67.8149	45.3141	ENSMUSG00000018446	11	70977836	70983026	-1	protein_coding
C1QC	-6.8452166292	9.89283249492855E-78	1.3808595466103E-75	-1	1.3464262436	0.007550146	0.0378158516	0	-4.66557	9.13231e-09	6.76956e-08	-1	-0.1987990237	0.4526182488	0.7371333538	0	161.891	84.8582	606.162	909.594	1023.57	591.562	11.8603	5.56952	12.9662	4.09896	10.941	10.3927	8.47755	841.575	284.304	10.132	286.122	ENSMUSG00000036896	4	136889804	136893065	-1	protein_coding
C1QTNF1	-4.992588873	6.67760660137536E-24	1.2523775051814E-22	-1	NA	NA	NA	0				0	-0.2085052839	0.3240443207	0.6314381428	0	0.360132	0.143457	4.3064	1.48633	1.81775	1.00372	0.245091	0.0694651	0.0178679	0.0749199	0.111187	0.14739	0.111166	1.43593	1.60333	0.110808	0.815309	ENSMUSG00000017446	11	118428203	118449963	1	protein_coding
C1QTNF3	-4.3311319332	6.6688662974496E-06	0.000030402	-1	0.4203470506	0.4909402828	0.6854064287	0	-4.17691	0.00202653	0.00615304	0	NA	NA	NA	0	0.0858483	0.246022	0.064974	0.0817019	0.199063	0.274589	0	0	0	0	0.0120398	0.0110606	0.00770013	0.185118	0.132281	0	0.0812749	ENSMUSG00000058914	15	10952332	10980150	1	protein_coding
C1QTNF6	1.1054366082	9.66417903730711E-07	4.9417341786905E-06	1	-0.6826019386	0.0044837938	0.0253512853	0	0.552977	0.0100055	0.0252937	0	-0.1584327738	0.3428778524	0.6488151893	0	8.698	9.58555	6.46007	5.01342	5.8263	4.33062	13.2593	15.7452	15.6286	11.1022	16.0489	14.2057	13.7856	5.05678	8.24787	14.8777	10.492	ENSMUSG00000022440	15	78523346	78529625	-1	protein_coding
C1RA	-6.0392164819	1.41651008007107E-113	5.7234462551082E-111	-1	1.2482741429	0.0076410089	0.0381612338	0	-3.90598	1.96077e-11	1.95e-10	-1	-0.323906353	0.2403016309	0.5484662224	0	1.86694	2.12586	8.8472	11.5635	12.1561	11.2528	0.332753	0.317772	0.275856	0.116993	0.234962	0.243486	0.19848	11.6575	4.28	0.308794	4.11119	ENSMUSG00000055172	6	124512405	124523443	1	protein_coding
C1RL	-6.4662499226	4.45520884592372E-62	3.96169555716097E-60	-1	0.8243714857	0.0030187721	0.018565061	0	-3.87556	2.55858e-16	3.8582e-15	-1	-0.66580559	0.0132593419	0.106068588	0	4.87135	6.38847	10.3064	12.4599	14.0855	12.6948	0.90252	0.190442	0.560842	0.0522997	0.163215	0.292215	0.169243	13.0801	7.18874	0.551268	5.24733	ENSMUSG00000038527	6	124493113	124510643	1	protein_coding
C1S1	-5.9780983095	4.56626062181368E-51	2.61605841743759E-49	-1	1.472055559	8.47514679594848E-05	0.0009667217	1	-3.78371	1.73278e-07	1.098e-06	-1	-0.0890403645	0.6790676189	0.8705590653	0	0.721018	1.24066	2.33555	3.05711	3.70813	4.19064	0.401298	0.140178	0.0873422	0.0425623	0.0979229	0.166631	0.102372	3.65196	1.43241	0.209606	1.34909	ENSMUSG00000038521	6	124530345	124542359	-1	protein_coding
C2	-1.5607430109	1.99486584271846E-05	8.45798144765261E-05	-1	0.6433720464	0.244595533	0.4471650639	0	0.114368	0.87722	0.92166	0	-0.5231395482	0.0566124669	0.256592623	0	0.667803	0.129765	1.58965	1.41594	1.33999	1.1044	0.636523	1.67313	0.80117	0.543865	0.659887	1.5102	0.904651	1.28678	0.795739	1.03694	1.00603	ENSMUSG00000024371	17	34862604	34898265	-1	protein_coding
C2CD2L	-1.1348232766	4.36577185703621E-09	2.86461799542453E-08	-1	0.7425675369	0.0010824706	0.0082445883	0	-0.395933	0.0340563	0.073372	0	-0.0108367236	0.9244527592	0.9754437937	0	25.8102	20.0202	30.4154	37.3773	38.457	25.7793	22.4164	23.5177	16.8717	21.9595	19.3427	20.3128	20.5383	33.8712	25.4153	20.9353	25.19	ENSMUSG00000032120	9	44309237	44320285	-1	protein_coding
C2CD3	0.9653955375	9.56511277241838E-11	7.38994002890197E-10	0	0.2707784833	0.1495337581	0.325061611	0	1.01209	8.89961e-10	7.47864e-09	1	0.1883626057	0.0744936772	0.30071027	0	5.86	8.02496	4.84019	6.19742	7.00433	8.52784	13.2659	14.4561	12.6392	17.2137	17.7377	16.318	17.0898	7.2432	6.24172	13.4537	11.0071	ENSMUSG00000047248	7	100372233	100470152	1	protein_coding
C3	-5.8855450513	9.46960404871465E-90	2.00086652152245E-87	-1	0.753473632	1.99130984925006E-05	0.0002759181	0	-3.67628	2.84081e-60	3.2652e-58	-1	-1.1628616827	5.65839812316491E-07	0.000044787	-1	210.744	236.428	252.585	309.317	325.932	435.938	18.8694	14.7633	26.0773	4.17268	7.36339	12.5005	8.01219	357.062	233.252	19.9033	154.558	ENSMUSG00000024164	17	57203970	57228136	-1	protein_coding
C330027C09RIK	0.4157412011	0.2061704871	0.3246931406	0	0.8044335304	0.0157556692	0.0657561138	0	1.37045	1.69e-07	1.07235e-06	1	-0.1146098539	0.5789387963	0.818508631	0	1.98898	3.36277	1.5418	2.90871	3.22012	5.87525	8.11493	6.39502	5.39169	7.12836	5.38591	7.47755	6.66394	4.00136	2.29785	6.63388	4.89926	ENSMUSG00000033031	16	48994185	49019709	1	protein_coding
C3AR1	-8.2899007769	2.86968322762536E-36	9.79135917265774E-35	-1	0.2964535966	0.4228670584	0.6272301369	0	-7.17769	2.49775e-52	2.12658e-50	-1	-0.4744728595	0.0830433361	0.3172338334	0	102.121	67.2527	190.849	198.338	148.669	106.363	0.930865	0.356391	1.34853	0.123427	0.387646	0.788893	0.433322	151.123	120.074	0.878595	68.1274	ENSMUSG00000040552	6	122847138	122856161	-1	protein_coding
C4B	-6.6530599246	1.73845624224929E-52	1.05364172934851E-50	-1	0.9264068208	0.1611462554	0.3416735664	0				0	0.3049279468	0.2623962885	0.5702794575	0	2.77645	2.36242	20.9996	24.074	25.443	17.2826	0.218208	0.225004	0.181119	0.102376	0.337124	0.597745	0.345748	22.2665	8.71282	0.20811	7.8833	ENSMUSG00000073418	17	34728380	34743882	-1	protein_coding
C530050E15RIK	1.4915656068	1.13411519426229E-05	4.98835630766933E-05	1	-0.8526407024	0.0609310106	0.1757671166	0	-0.494831	0.33817	0.471266	0	0.7280576051	0.0035124743	0.0445973094	0	0.381394	0.301006	0.158798	0.151639	0.107375	0.175693	0.289471	0.227789	0.205786	0.591148	0.525466	0.424207	0.513607	0.144902	0.280399	0.241015	0.294981	ENSMUSG00000097838	13	24631918	24638567	-1	lincRNA
C5AR1	-6.5919665896	1.0962549720234E-23	2.03120259538784E-22	-1	0.1242527224	0.4631997152	0.6623607299	0	-7.07455	3.0573e-159	2.87511e-156	-1	0.127699044	0.6434513261	0.8537844386	0	91.8989	101.844	126.915	127.423	139.676	125.758	1.08907	0.553544	1.05546	0.542664	0.967308	2.80029	1.43675	130.952	106.886	0.899358	60.0436	ENSMUSG00000049130	7	16246743	16259540	-1	protein_coding
C5AR2	-4.5880169719	1.2269352480547E-41	5.1191205974543E-40	-1	0.2557593045	0.276942887	0.4839555483	0	-4.93916	1.90046e-27	6.11487e-26	-1	0.2281623949	0.3867963057	0.6873501808	0	1.94588	2.48391	3.2742	3.16735	2.81316	3.31473	0.0704729	0.078439	0.171881	0.106087	0.159713	0.290265	0.185355	3.09841	2.568	0.106931	1.48967	ENSMUSG00000074361	7	16234585	16244154	-1	protein_coding
C6	-1.044670133	0.1688985574	0.2773746916	0	-1.3130005871	0.0557856811	0.1654168268	0	-5.0928	0.000116504	0.000467302	-1	NA	NA	NA	0	0.020438	0.194063	0.798895	0.0655946	0.0559011	0.0821949	0	0	0	0.0505753	0.0203192	0.047168	0.0393542	0.0678969	0.337799	0	0.111262	ENSMUSG00000022181	15	4727175	4815456	1	protein_coding
C77080	-1.229024257	0.0001244009	0.0004658663	-1	0.8354324906	0.0060320956	0.0318965365	0	-0.677123	0.0407542	0.0854183	0	0.2135942006	0.3781601906	0.6796901677	0	2.43752	2.15196	1.65983	4.75281	3.40379	2.34051	3.93084	0.871107	1.37289	1.42997	2.08247	2.23681	1.91642	3.49904	2.0831	2.05828	2.38921	ENSMUSG00000050390	4	129219578	129261404	-1	protein_coding
CABLES1	-1.7840936375	9.06632341865989E-15	9.680412362316E-14	-1	-0.3639078317	0.0851229743	0.22281267	0	-2.12342	1.80952e-21	4.0069e-20	-1	-0.0522872292	0.8043289138	0.9305314544	0	3.42622	3.57344	3.47087	3.29322	2.52427	2.33761	1.00803	0.808759	1.07699	0.830743	1.0664	1.01207	0.969738	2.71837	3.49018	0.964593	2.03572	ENSMUSG00000040957	18	11839220	11945627	1	protein_coding
CABYR	-2.2063381766	3.21013829317205E-09	2.13987539884358E-08	-1	-0.5753859282	0.1168875485	0.2763247357	0	-3.45784	3.06964e-09	2.412e-08	-1	0.2647812046	0.3229276535	0.6304474538	0	2.05868	2.35441	1.07572	1.32356	0.898802	0.94359	0.270728	0.15445	0.0856127	0.240074	0.308891	0.438974	0.329313	1.05532	1.8296	0.170264	0.846124	ENSMUSG00000024430	18	12741324	12755146	1	protein_coding
CACHD1	-1.6785804265	0.07340784	0.1401638172	0	-1.4880661396	0.0147410261	0.0624960805	0	-3.91152	0.00012203	0.000487484	-1	NA	NA	NA	0	0.175523	0.465541	0.311675	0.125376	0.0255844	0.0663921	0.0107721	0.0119605	0	0.00517754	0.135188	0.0207646	0.05371	0.0724508	0.31758	0.00757753	0.11283	ENSMUSG00000028532	4	100776675	101029220	1	protein_coding
CACNA1A	1.2392050368	1.1184527681283E-06	5.66026774141816E-06	1	0.2129142463	0.5873198281	0.7580527962	0	1.27799	0.00118898	0.00381023	0	0.1281837732	0.5127382268	0.7794289581	0	0.657042	2.20812	0.272051	0.665173	0.565335	1.33885	3.08565	1.64114	2.40656	3.80889	3.24554	2.87595	3.31013	0.856453	1.04574	2.37778	1.89753	ENSMUSG00000034656	8	84388440	84640246	1	protein_coding
CACNA1B	2.9236869489	5.98480730313375E-17	7.44657466226221E-16	1	-1.4353870694	0.0006626748	0.0055068677	0	1.95262	2.28845e-07	1.42479e-06	1	-0.4992796291	0.0289666329	0.1721804091	0	2.00903	0.443135	0.4045	0.196043	0.0950387	0.48344	4.98126	6.82229	6.48588	2.60021	4.18866	4.77942	3.8561	0.258174	0.952222	6.09648	2.79074	ENSMUSG00000004113	2	24603887	24763152	-1	protein_coding
CACNA1D	-3.3369473423	1.03411932320819E-43	4.62462177336076E-42	-1	0.8761032938	0.0124277932	0.0550926853	0	-2.29259	1.47307e-08	1.06561e-07	-1	-0.0875274212	0.7083240096	0.8841612522	0	2.58208	1.35304	4.10388	4.66637	5.04161	6.18003	0.536178	0.645817	0.877198	0.5411	0.637685	0.863749	0.680845	5.296	2.67967	0.686398	2.33573	ENSMUSG00000015968	14	30039949	30491156	-1	protein_coding
CACNA1E	1.2988442138	0.0006714116	0.0021739464	0	2.0014377217	1.21921651488005E-06	0.000023294	1	1.22547	0.00112582	0.0036317	0	1.774805449	2.65934490069604E-15	1.17658964773103E-12	1	0.24711	0.269737	0.280265	0.656916	0.433689	1.27218	0.541814	0.323236	0.733118	1.76549	2.08915	3.01877	2.29114	0.787595	0.265704	0.532723	0.96929	ENSMUSG00000004110	1	154390731	154884501	-1	protein_coding
CACNA1F	-3.8123150671	6.5215797613894E-08	3.8034566595229E-07	-1	0.9028183629	0.1587217094	0.3384049974	0	-1.4685	0.229942	0.347881	0	NA	NA	NA	0	0.039818	0	0.142068	0.175153	0.148246	0.125528	0.0377767	0	0.0214619	0.00362691	0	0.0726437	0.0254235	0.149642	0.0606287	0.0197462	0.0638602	ENSMUSG00000031142	X	7607083	7635196	1	protein_coding
CACNA1H	1.1373068302	0.0020772051	0.0061106286	0	4.4072657187	1.30325829117565E-14	1.01936076056323E-12	1	6.55093	4.17904e-15	5.66953e-14	1	-0.0239639863	0.9268978736	0.9761114298	0	0	0	0.0103912	0.548762	0.377812	0.311811	1.30718	1.07009	2.3556	0.779803	0.763283	2.03564	1.19291	0.412795	0.00346373	1.57762	0.796698	ENSMUSG00000024112	17	25374285	25433783	-1	protein_coding
CACNA1I	3.8649927363	2.50830184287648E-39	9.4702786464407E-38	1	2.3273209455	1.7262525259222E-06	0.000031686	1	4.03072	2.02156e-18	3.59621e-17	1	2.1227275594	3.90991858168321E-30	8.98674030300192E-27	1	0.0145847	0.0761436	0.0346517	0.207341	0.150859	0.390083	1.44326	0.604344	0.721775	5.35936	3.98273	4.94064	4.76091	0.249428	0.0417933	0.923126	1.49381	ENSMUSG00000022416	15	80287238	80398279	1	protein_coding
CACNA2D1	-5.5284078465	2.93692882900544E-07	1.60437400049394E-06	-1	1.246953283	0.0691268202	0.1919543915	0	-3.20849	0.0259711	0.0582394	0	NA	NA	NA	0	0.0196079	0	0.115382	0.0527277	0.0945991	0.4661	0	0	0.00586906	0.0374847	0	0	0.0124949	0.204476	0.0449966	0.00195635	0.0659809	ENSMUSG00000040118	5	15934691	16374511	1	protein_coding
CACNA2D2	2.8407481642	8.67530964370847E-12	7.40552469993512E-11	1	-0.2774620128	0.6842521001	0.8248300305	0	2.41498	0.00064876	0.00219964	0	-0.1228294533	0.5503060604	0.8023940403	0	0.152622	0.116256	0	0.0496123	0.0489173	0.17285	0.523363	1.01394	0.757558	0.753346	0.998613	0.555479	0.769146	0.0904599	0.089626	0.764954	0.428546	ENSMUSG00000010066	9	107399612	107529343	1	protein_coding
CACNA2D4	2.9739545752	8.67796509564971E-26	1.79409527933491E-24	1	0.062887881	0.8764039797	0.9363711151	0	2.97707	5.44914e-19	1.01291e-17	1	0.0160784332	0.9343359445	0.9786740973	0	0.399809	0.125051	0.437356	0.207173	0.162507	0.231965	2.18637	3.67261	1.83994	3.63372	3.95859	1.69699	3.09643	0.200548	0.320739	2.56631	1.54601	ENSMUSG00000041460	6	119236526	119352407	1	protein_coding
CACNB1	1.9826539841	8.61824834358884E-21	1.34203433131301E-19	1	-0.1463160091	0.468847803	0.6671020529	0	1.93717	6.99472e-26	2.09427e-24	1	-0.1177013271	0.4891159799	0.7642538196	0	4.96439	4.29965	4.40294	4.17287	3.90347	3.99655	17.4387	21.9998	20.9412	13.4798	21.5208	20.0797	18.3601	4.0243	4.55566	20.1266	11.7667	ENSMUSG00000020882	11	98001508	98023034	-1	protein_coding
CACNB3	5.9751632671	5.46119481875643E-79	8.01125973699232E-77	1	-3.2432330046	3.79838530411073E-16	3.83097145171968E-14	-1	2.93396	1.77079e-12	1.94252e-11	1	-0.4069545514	0.081253403	0.3140886972	0	58.2528	92.3276	22.5934	4.45024	5.30933	5.10498	440.813	655.129	597.68	216.288	480.193	522.209	406.23	4.95485	57.7246	564.541	258.363	ENSMUSG00000003352	15	98632220	98644530	1	protein_coding
CACNG8	3.2705560905	5.99903808719184E-16	6.96741533969316E-15	1	-1.2468397481	0.0084817103	0.0413497589	0	1.80181	2.46732e-06	1.31258e-05	1	0.0265575882	0.9099315409	0.9691296055	0	0.459731	0.913189	0.582725	0.199081	0.23504	0.222233	2.39854	2.93735	2.80214	1.86126	3.79793	2.87964	2.84628	0.218785	0.651882	2.71268	1.6074	ENSMUSG00000053395	7	3390683	3415648	1	protein_coding
CAD	1.1996391348	6.46290394848424E-08	3.77114620819713E-07	1	0.3624154363	0.2021814729	0.397537817	0	1.45326	2.35655e-09	1.88679e-08	1	0.0848564248	0.5225487065	0.7836699091	0	5.44007	8.12385	3.89906	4.27047	6.96417	6.84858	20.1028	20.1691	17.848	22.2171	21.8844	16.6789	20.2601	6.02774	5.82099	19.3733	12.8705	ENSMUSG00000013629	5	31054780	31078479	1	protein_coding
CADM3	2.4523994438	3.44849469494259E-12	3.02330724473631E-11	1	-0.3901200636	0.4463118764	0.647903376	0	2.082	1.37066e-05	6.50702e-05	1	-0.1405818043	0.3601795278	0.6639138716	0	0.722153	1.38838	2.5733	0.612557	0.880732	1.90642	6.81949	11.1857	8.69653	7.02527	7.9619	7.34542	7.4442	1.13324	1.56128	8.90057	4.75982	ENSMUSG00000005338	1	173333258	173367695	-1	protein_coding
CADPS2	0.9135594785	0.2108309358	0.3305409995	0	NA	NA	NA	0	5.14545	5.12842e-05	0.000219582	1	-0.5807534811	0.0308685149	0.178617111	0	0	0	0	0.0259284	0.03335	0.0903691	0.527968	0.102476	0.264204	0.10939	0.119888	0.0700916	0.0997899	0.0498825	0	0.298216	0.111972	ENSMUSG00000017978	6	23262773	23839421	-1	protein_coding
CALD1	-4.3908337936	4.11650326541312E-16	4.81743834886837E-15	-1	0.8400298839	0.0627751245	0.1795002563	0	0.89771	0.258113	0.380837	0	-1.0366322787	4.10141674813534E-05	0.0016268953	0	0.488622	0.643099	0.856432	0.557887	1.06169	1.2138	2.94404	0.324625	0.626986	0.0107268	0.101533	0.049217	0.0538256	0.944459	0.662718	1.29855	0.739888	ENSMUSG00000029761	6	34598500	34775473	1	protein_coding
CALM4	4.1886403475	1.79613463111703E-09	1.23115406813263E-08	1	-3.2691913013	1.70754449838188E-07	3.93762638056461E-06	-1	-0.050983	0.923031	0.95218	0	-0.1258653006	0.6342413675	0.8486224253	0	2.16644	3.03382	0.832905	0.0289776	0.205844	0	1.58537	2.72891	2.80677	1.34067	2.07206	2.94756	2.1201	0.0782739	2.01105	2.37368	1.64578	ENSMUSG00000033765	13	3837757	3838671	1	protein_coding
CALM5	5.4384950896	7.93710882095391E-06	3.57799086426677E-05	1	-1.3617727678	0.0393661233	0.1286447854	0	1.89358	0.033887	0.0730375	0	-0.462772928	0.0919396334	0.3368191877	0	0.130903	0.546551	0	0	0	0	0.807138	1.89901	1.36608	0.488545	0.857125	0.801036	0.715569	0	0.225818	1.35741	0.574699	ENSMUSG00000099269	13	3854143	3855016	1	protein_coding
CALML3	NA	NA	NA	0	-4.0166892743	2.25550575500392E-09	0.000000075	-1	-0.806889	0.370747	0.505553	0	-0.7214690886	0.0010264125	0.0193348772	0	1.1445	1.10918	0.198166	0	0	0	1.12077	0.0392954	0.433399	0	0	0	0	0	0.817282	0.531155	0.337109	ENSMUSG00000063130	13	3802893	3804318	-1	protein_coding
CALML4	-4.7257204286	1.12474094216051E-19	1.63741521105554E-18	-1	1.0774100738	0.0846216412	0.2218806575	0	-5.00888	0.000146023	0.000572719	-1	NA	NA	NA	0	0.5201	0.13546	3.59762	3.27179	3.53028	3.05293	0	0	0	0.302431	0.0615828	0.0391467	0.134387	3.285	1.41773	0	1.20928	ENSMUSG00000032246	9	62858080	62875921	1	protein_coding
CAMK1	-4.0410988967	1.27594116823156E-50	7.22019681708628E-49	-1	0.758279353	0.0776510793	0.2089055475	0	-3.16078	4.6611e-11	4.42559e-10	-1	-0.0095920775	0.9678459986	0.9900010338	0	21.996	13.3789	61.3606	59.2576	66.2673	50.9334	4.5052	2.94168	4.83299	2.42338	4.33051	5.40397	4.05262	58.8194	32.2452	4.09329	24.8026	ENSMUSG00000030272	6	113334124	113343984	-1	protein_coding
CAMK1D	-1.3702786443	8.06623982180408E-20	1.19085621369211E-18	-1	0.7553150511	0.0129448286	0.0567776951	0	-1.09304	0.000410832	0.00145543	0	0.4658655668	0.0001441291	0.0043630667	0	11.0854	10.3297	21.2269	27.8728	25.8678	21.8269	7.92224	7.87576	8.67486	12.0734	12.6865	11.4172	12.059	25.1892	14.214	8.15762	14.905	ENSMUSG00000039145	2	5293457	5714515	-1	protein_coding
CAMK2B	1.6510098038	3.07362585416775E-09	2.05303587724297E-08	1	-0.1270367127	0.716870611	0.844390652	0	1.16126	0.00061793	0.00210477	0	0.2709613977	0.1727992554	0.471109362	0	1.3704	3.06791	1.63795	1.29011	2.04125	1.69609	4.22515	5.09117	6.23865	8.68303	6.64375	5.0777	6.80149	1.67582	2.02542	5.18499	3.92193	ENSMUSG00000057897	11	5969644	6066362	-1	protein_coding
CAMK4	2.4445395757	5.91446148460322E-22	9.89222675758147E-21	1	-1.1461397887	0.0045531916	0.0256630078	0	0.652433	0.0953271	0.171946	0	0.4623794343	0.0033072715	0.042836086	0	2.6184	3.21669	0.956324	0.67185	0.938066	1.2785	5.10358	3.87252	4.26346	7.50444	5.51423	6.57615	6.53161	0.962805	2.2638	4.41319	3.54285	ENSMUSG00000038128	18	32939041	33195767	1	protein_coding
CAMKK2	-1.8368203374	1.20502487995295E-20	1.84896255897377E-19	-1	1.0365946122	0.0003068656	0.0028982089	0	-0.62463	0.0270078	0.0601663	0	-0.1506096281	0.3121670856	0.6197564125	0	20.36	15.3757	31.9766	60.5193	48.6965	35.1895	16.0482	21.7396	22.9088	17.8394	16.8866	19.9921	18.2394	48.1351	22.5708	20.2322	27.2944	ENSMUSG00000029471	5	122731170	122779409	-1	protein_coding
CAMKV	-3.9125677625	5.30355778385619E-05	0.0002100899	-1	1.1140767137	0.0795582099	0.2122569948	0	-2.86217	0.0479626	0.0977344	0	NA	NA	NA	0	0.0350533	0.0361301	0.0312914	0.0936775	0.130757	0.219912	0	0	0	0.0556383	0	0.00689395	0.0208441	0.148116	0.0341583	0	0.0507795	ENSMUSG00000032936	9	107935674	107949691	1	protein_coding
CAMP	-8.9271702235	6.95258690358357E-142	6.96195778158405E-139	-1	9.1126909019	6.31066053875341E-94	1.20931187904132E-89	1	-0.944024	0.283758	0.411112	0	1.1139323925	5.48818810236494E-05	0.0020197005	0	1.09399	1.39129	0.280901	609.882	1181.92	1842.71	0.296494	0.169181	1.13706	2.95194	2.7976	2.79246	2.84733	1211.5	0.92206	0.534245	303.952	ENSMUSG00000038357	9	109847379	109849617	-1	protein_coding
CAMTA1	-0.3269034246	0.1088695194	0.1942195122	0	-0.6287113861	0.0184358771	0.0739599652	0	-1.27136	2.89118e-06	1.52164e-05	-1	0.2393962141	0.1675618906	0.4663873572	0	26.0822	22.6123	12.5473	13.9414	13.6088	12.1314	6.00528	8.25454	9.12555	9.42545	11.8358	7.21083	9.49069	13.2272	20.4139	7.79512	12.7317	ENSMUSG00000014592	4	150917322	151861876	-1	protein_coding
CAND2	1.8984722861	5.17508450938038E-12	4.47232162609905E-11	1	-0.1592742233	0.7100127808	0.8411211002	0	1.45831	0.000472785	0.00165495	0	0.1841241173	0.3501178644	0.6550947463	0	0.334286	0.497561	0.163445	0.218585	0.297573	0.375568	1.21017	1.27132	0.893331	1.72785	1.1817	1.2312	1.38025	0.297242	0.331764	1.12494	0.783549	ENSMUSG00000030319	6	115774538	115805557	1	protein_coding
CAPG	-1.6491103238	1.86595467722928E-16	2.23827094642019E-15	-1	-0.075255434	0.6622665627	0.8101384592	0	-2.00466	1.08199e-37	5.59631e-36	-1	0.2221315922	0.1585279764	0.4528808334	0	533.024	527.041	544.748	524.041	532.118	420.096	175.407	168.129	134.855	241.711	173.583	175.065	196.786	492.085	534.938	159.464	345.818	ENSMUSG00000056737	6	72544391	72562983	1	protein_coding
CAPN12	6.0263932397	9.36836422158074E-19	1.30134376590607E-17	1	-1.3253982189	0.0570823669	0.1680549082	0	3.82385	1.99641e-11	1.98289e-10	1	0.0349099871	0.8843687507	0.9600259546	0	0.0409139	0.116385	0.028974	0.00973091	0.0114898	0.0216827	1.3383	1.33344	1.53009	0.855866	1.30693	1.98016	1.38099	0.0143011	0.062091	1.40061	0.714497	ENSMUSG00000054083	7	28881422	28893563	1	protein_coding
CAPN2	-1.2658481792	5.35625084988981E-09	3.49362258068004E-08	-1	0.1678204967	0.5000782975	0.6927136341	0	-0.928561	2.99041e-06	1.57107e-05	0	-0.1891324736	0.1303870449	0.4072137219	0	102.307	90.2596	136.641	144.971	133.982	95.3797	74.5943	71.6712	67.0625	75.3606	60.8899	58.1571	64.8025	124.778	109.736	71.1093	92.6063	ENSMUSG00000026509	1	182467260	182517608	-1	protein_coding
CAPN3	1.792839147	1.42523044411104E-06	7.11410540925907E-06	1	-0.1728345367	0.7287167094	0.8517473804	0	1.61284	0.001074	0.0034833	0	-0.0561131425	0.8163678839	0.9344850628	0	0.450409	2.03804	0.348678	0.182055	0.297899	0.439583	1.79639	1.72779	2.67412	4.73001	1.39706	2.08221	2.73643	0.306512	0.945709	2.0661	1.51369	ENSMUSG00000079110	2	120456019	120504913	1	protein_coding
CAPN5	-2.0713210668	9.31691785413351E-17	1.14193655011872E-15	-1	0.8639872876	0.0026072738	0.0165386255	0	-1.3547	3.77056e-07	2.26969e-06	-1	0.1330679388	0.4533182992	0.7376483332	0	2.64161	3.31518	4.79975	8.58317	6.84813	5.1067	1.51986	2.17795	3.52682	2.16748	1.85015	2.52845	2.18203	6.846	3.58551	2.40821	3.75544	ENSMUSG00000035547	7	98121559	98178274	-1	protein_coding
CAPN6	-5.3375232074	2.11288880639238E-05	8.92224827649851E-05	-1	0.5014350929	0.4693693812	0.6675936099	0	-1.17487	0.332613	0.465559	0	NA	NA	NA	0	0.0412343	0	0.110381	0.0196654	0.110713	0.15336	0.0398433	0.0112422	0.0123624	0	0	0	0	0.0945795	0.0505384	0.0211493	0.0415668	ENSMUSG00000067276	X	143802231	143827414	-1	protein_coding
CAPNS2	-3.956655524	1.08196159346729E-11	9.15117791375142E-11	-1	-0.3295788502	0.4770976797	0.6738654185	0	-4.32344	4.5123e-08	3.07291e-07	-1	NA	NA	NA	0	2.32292	3.56971	1.18988	2.46597	0.890848	2.02483	0.0524663	0.296556	0	0.0999629	0.0545377	0.225984	0.126828	1.79388	2.36084	0.116341	1.09947	ENSMUSG00000078144	8	92901407	92902411	1	protein_coding
CAPRIN2	2.2062582677	6.60670394442078E-13	6.13544348967561E-12	1	-0.0730162825	0.8332046866	0.9113414046	0	2.49019	8.59791e-24	2.24033e-22	1	-0.3290624563	0.0870870953	0.3260754837	0	1.90845	2.04818	1.2703	0.943437	1.36559	1.58681	7.08698	7.61343	7.06922	4.75011	6.05617	7.64415	6.15014	1.29861	1.74231	7.25654	4.1119	ENSMUSG00000030309	6	148842492	148896237	-1	protein_coding
CAPSL	1.7008330427	1.88357217222194E-06	9.2812474750628E-06	1	0.5479230058	0.2274931835	0.4277327193	0	3.54497	1.01027e-16	1.57747e-15	1	-0.9559833335	9.1758157239897E-05	0.0030215401	0	0.951325	0.371786	1.06647	1.44878	1.15431	1.05564	8.12199	13.5405	14.9302	3.08693	6.61881	5.47606	5.0606	1.21958	0.796527	12.1976	4.81857	ENSMUSG00000039676	15	9436028	9466035	1	protein_coding
CAPZA2	-1.6436221632	1.03993812890199E-25	2.14037667978032E-24	-1	-0.0860562293	0.6921131145	0.8300327873	0	-1.43026	4.39713e-11	4.18455e-10	-1	-0.3089318918	0.0238672096	0.1521909464	0	248.828	206.946	320.548	301.57	244.856	236.477	126.668	104.991	132.876	106.406	84.2328	106.314	98.9843	260.968	258.774	121.512	185.059	ENSMUSG00000015733	6	17636234	17666972	1	protein_coding
CAR1	-6.9210521218	1.15723051272214E-09	8.07641695106167E-09	-1	3.6927584569	3.26672625297968E-08	8.81694016702107E-07	1				0	NA	NA	NA	0	0	0	0	0.383339	1.20895	1.32891	0	0	0	0	0	0	0	0.973733	0	0	0.243433	ENSMUSG00000027556	3	14766216	14808368	-1	protein_coding
CAR12	2.9646488282	1.70135227682338E-19	2.45820855003258E-18	1	-1.2781124167	0.0294099296	0.1043273629	0	1.76991	0.00321328	0.00928744	0	-0.4673246097	0.0107592176	0.0933854627	0	0.881048	1.16235	0.085374	0.10254	0.196662	0.386368	3.4284	2.48131	2.41427	1.89363	2.36912	1.7521	2.00495	0.228523	0.709591	2.77466	1.42943	ENSMUSG00000032373	9	66713686	66766845	1	protein_coding
CAR13	-0.3891801575	0.202127162	0.3196587701	0	-1.0653641515	4.90104986170718E-05	0.0006012728	-1	-0.807588	0.00314872	0.00912251	0	-0.5487117145	0.0179316946	0.1282473583	0	17.0454	9.74159	11.2614	6.28558	5.69257	5.91488	7.73308	8.85412	10.0578	3.20172	6.24398	7.49065	5.64545	5.96434	12.6828	8.88167	8.29356	ENSMUSG00000027555	3	14641727	14663002	1	protein_coding
CAR2	1.0298878479	0.000003413	1.62374611571477E-05	1	-0.8180602687	0.043283878	0.1377593346	0	0.339543	0.411651	0.545624	0	-0.2186446254	0.1812800302	0.4802682206	0	5.88582	11.428	2.96547	3.24384	3.05198	5.13762	9.21524	12.4835	14.9954	10.8732	11.4288	10.2608	10.8543	3.81115	6.75976	12.2314	8.41414	ENSMUSG00000027562	3	14886273	14900770	1	protein_coding
CAR3	-3.5385908965	1.27932386872784E-08	8.04151419778134E-08	-1	-0.0323901042	0.9505893268	0.9751930681	0	-3.6233	0.00049418	0.00172123	0	NA	NA	NA	0	0.267394	0.288495	0.887166	0.553326	0.488253	0.54368	0	0	0.166037	0.0171627	0.0902296	0.0593035	0.0555653	0.52842	0.481018	0.0553457	0.280087	ENSMUSG00000027559	3	14863512	14872523	1	protein_coding
CAR4	-6.9304382435	9.00816724270758E-10	6.35038566779303E-09	-1	-2.9411620024	6.33405269535174E-11	2.79033222531093E-09	-1	-8.20306	1.86793e-19	3.58826e-18	-1	NA	NA	NA	0	8.58471	16.4477	5.55491	0.525786	0.859161	1.62694	0.07749	0	0	0	0	0	0	1.00396	10.1958	0.02583	2.80639	ENSMUSG00000000805	11	84957786	84966044	1	protein_coding
CAR6	-7.36765327	1.47471197810723E-16	1.78195653556073E-15	-1	-0.1360289736	0.7243178439	0.8490541134	0	5.62548	4.90369e-09	3.75889e-08	1	-0.4696850681	0.0142516519	0.1109211786	0	2.36739	1.18736	3.68068	1.99467	1.94301	2.07758	523.483	30.4379	179.396	0	0	0.0372438	0.0124146	2.00509	2.41181	244.439	62.2171	ENSMUSG00000028972	4	150187015	150201332	-1	protein_coding
CAR8	-1.431361327	0.0875077042	0.1620609469	0	-5.5036654322	2.69826419812469E-27	1.05524156793191E-24	-1	-5.63766	1.70287e-21	3.79641e-20	-1	-0.5970901357	0.0153379706	0.1165085479	0	5.89866	7.84425	1.52463	0.0362366	0.0356372	0.0874678	0.180135	0.066705	0.0682974	0.00577053	0.0315178	0.0289296	0.0220726	0.0531139	5.08918	0.105046	1.31735	ENSMUSG00000041261	4	8143362	8239041	-1	protein_coding
CAR9	-1.4373425436	1.27814249437695E-08	8.03628167840447E-08	-1	-0.2841421766	0.2622399881	0.4675137122	0	-1.06953	0.000139428	0.000548981	-1	-0.5554157041	0.0119642142	0.0992677048	0	2.86653	3.52833	3.61285	3.00021	2.63948	2.2263	1.58211	2.16121	2.48555	1.77628	1.28575	2.12439	1.72881	2.622	3.3359	2.07629	2.44075	ENSMUSG00000028463	4	43506966	43513729	1	protein_coding
CARD10	-1.8068152075	1.95508230080862E-08	1.20491036847534E-07	-1	1.338441941	0.0001162013	0.0012738934	0	-1.67361	7.22697e-08	4.79688e-07	-1	1.0520514939	2.51470932047855E-07	2.21384231249272E-05	1	1.16875	1.89009	1.48863	2.62072	3.27875	6.6671	0.798027	0.467267	0.91271	1.56228	1.44023	1.50811	1.50354	4.18886	1.51582	0.726001	1.98356	ENSMUSG00000033170	15	78775138	78803042	-1	protein_coding
CARD11	2.6818062541	6.06667883537889E-31	1.61873950722586E-29	1	-0.9177577422	0.0065967208	0.0341205303	0	1.3002	1.87117e-05	8.65667e-05	1	0.355581513	0.0039525338	0.048369483	0	10.716	15.9079	6.81306	3.89872	5.84137	6.48061	31.4434	29.7248	33.5161	48.6435	42.822	37.6708	43.0454	5.4069	11.1457	31.5614	22.7899	ENSMUSG00000036526	5	140872990	141000582	-1	protein_coding
CARD19	-2.5091907509	3.53921319223326E-44	1.61579376051913E-42	-1	-1.1526735965	2.84116670242896E-05	0.000373142	-1	-3.86293	1.30932e-45	9.15151e-44	-1	0.134050953	0.370804772	0.6732151032	0	419.993	557.526	277.497	198.562	186.061	149.389	38.6836	30.1724	34.4805	44.0726	37.4147	35.9738	39.1537	178.004	418.339	34.4455	167.485	ENSMUSG00000037960	13	49202951	49216026	-1	protein_coding
CARD6	1.6322174227	2.78235148346832E-18	3.74082527821126E-17	1	-0.5203627804	0.0041875207	0.0240040261	0	0.928028	3.58e-07	2.16118e-06	0	0.1314923251	0.3912661503	0.6913771042	0	4.08775	6.7336	6.02992	3.66073	4.42839	3.99123	10.6444	14.4166	13.9225	19.8338	15.3813	11.8058	15.6736	4.02678	5.61709	12.9945	9.578	ENSMUSG00000041849	15	5095981	5108539	-1	protein_coding
CARD9	-2.3476510317	3.12017650570856E-21	5.00423294588955E-20	-1	0.6794424291	0.0014438979	0.0103630771	0	-1.1423	6.70389e-07	3.907e-06	-1	-0.4591001699	0.0256682267	0.1587474018	0	42.6132	35.7104	57.1295	68.8404	67.1347	70.5862	19.8155	25.2675	23.5379	10.998	18.5596	19.0815	16.213	68.8538	45.151	22.8736	38.2729	ENSMUSG00000026928	2	26352176	26360918	-1	protein_coding
CARHSP1	-0.9084683223	1.12414660821302E-10	8.63295116163856E-10	0	-0.529607775	0.0008308916	0.0066704551	0	-1.60132	3.61661e-19	6.80219e-18	-1	0.1181667495	0.4108127719	0.7065259025	0	42.5468	43.8701	35.5127	28.8894	27.6539	28.3762	18.6857	16.2579	14.1746	21.4196	16.9401	17.9802	18.78	28.3065	40.6432	16.3727	26.0256	ENSMUSG00000008393	16	8658587	8672153	-1	protein_coding
CARMIL1	-1.5373824775	3.32040224316875E-19	4.71177967112874E-18	-1	-2.1283267669	2.8109360316512E-24	7.08762725980683E-22	-1	-4.46736	1.26391e-97	4.21759e-95	-1	0.6688449881	4.3424871155833E-05	0.0016838116	0	36.795	25.5354	29.589	5.79689	7.4108	7.86086	2.67866	1.90348	1.7087	3.37542	2.94199	3.86673	3.39471	7.02285	30.6398	2.09695	10.7886	ENSMUSG00000021338	13	24012344	24280795	-1	protein_coding
CARMIL2	2.3916172612	2.66501335952225E-19	3.80520289418209E-18	1	-0.1195300833	0.7582710334	0.8689552868	0	1.90862	8.08246e-08	5.33902e-07	1	0.28853017	0.0466546029	0.2290256537	0	7.51792	9.6346	3.29532	4.39121	5.72985	9.11524	33.1534	38.5938	27.1859	46.7119	43.3119	37.1721	42.3986	6.4121	6.81595	32.9777	22.1511	ENSMUSG00000050357	8	105686274	105698187	1	protein_coding
CARMIL3	6.2772125107	1.02170506452303E-43	4.57799403521981E-42	1	-1.8197268956	0.0011876525	0.0088590832	0	4.19719	2.58869e-28	8.66623e-27	1	-0.0993551543	0.6742021905	0.8684851659	0	0.232676	0.369964	0.113207	0.0353515	0.0238368	0.0900188	4.20423	6.96091	5.59034	3.0099	5.93862	7.00242	5.31698	0.0497357	0.238616	5.58516	2.79762	ENSMUSG00000022211	14	55491093	55508246	1	protein_coding
CASK	-1.2850741817	9.23413179706851E-06	4.11754674575576E-05	-1	0.9265367444	3.13367815576385E-05	0.000407676	0	-0.493579	0.0413941	0.0865578	0	0.0938837279	0.6788189248	0.8705590653	0	7.21589	6.08925	11.4244	21.2952	16.9852	15.1482	8.2796	8.62881	10.7826	5.01236	7.78203	8.8923	7.2289	17.8095	8.24318	9.23034	10.628	ENSMUSG00000031012	X	13517080	13851367	-1	protein_coding
CASKIN2	1.1728487545	2.62226052068891E-09	1.76847092392347E-08	1	-0.3843286764	0.1359255078	0.3052718292	0	0.906386	0.000121376	0.000485058	0	-0.1529330935	0.2877361659	0.5965978782	0	1.23451	2.04694	1.52125	0.936414	1.4046	1.1058	4.06771	4.05987	3.05775	3.04409	3.15675	3.62509	3.27531	1.14894	1.6009	3.72844	2.4384	ENSMUSG00000034471	11	115799183	115813639	-1	protein_coding
CASP1	-1.172251964	1.71511895624488E-14	1.78899024824619E-13	-1	-0.1252421948	0.6030386577	0.7710369259	0	-1.19814	3.00265e-07	1.8363e-06	-1	-0.1257534568	0.2623197247	0.5702794575	0	52.4037	41.1212	70.7268	53.5277	51.9277	44.441	27.4273	30.0781	30.1692	26.9832	29.0775	26.989	27.6832	49.9655	54.7506	29.2249	40.406	ENSMUSG00000025888	9	5298517	5307265	1	protein_coding
CASP12	-6.2736003752	1.29752508911687E-23	2.39833871006828E-22	-1	0.0735916155	0.8757397977	0.935909974	0	-5.86021	3.05307e-10	2.68558e-09	-1	NA	NA	NA	0	1.08483	1.65919	3.78764	2.68175	2.17872	1.69091	0	0.0869528	0	0.0184754	0.0456542	0.0185577	0.0275624	2.18379	2.17722	0.0289843	1.10439	ENSMUSG00000025887	9	5345430	5373032	1	protein_coding
CASP3	1.3093677065	1.59892350504972E-13	1.56037318833899E-12	1	-0.8619582663	0.000000391	8.39016795677945E-06	0	0.763612	7.81e-07	4.51089e-06	0	-0.329780937	0.0245046918	0.154373296	0	42.0106	46.5841	36.1569	24.7262	22.4896	24.0917	88.9313	94.3455	90.9917	60.3424	76.2192	84.3332	73.6316	23.7692	41.5839	91.4228	57.6019	ENSMUSG00000031628	8	46617291	46639689	1	protein_coding
CASP4	-1.7180467202	9.89444331359162E-21	1.53041587612712E-19	-1	-0.2327154492	0.0951880481	0.2401102381	0	-1.99174	2.02967e-35	9.56532e-34	-1	0.0072207162	0.9656505518	0.9890988849	0	79.1895	75.7935	81.8317	68.9751	67.3223	62.2953	20.1599	24.0372	26.8421	22.4454	22.8784	31.8434	25.7224	66.1976	78.9382	23.6797	48.6345	ENSMUSG00000033538	9	5308828	5336783	1	protein_coding
CASP6	-0.8243920673	3.41555596763326E-08	2.0448055495337E-07	0	-0.9518971461	5.33950013895512E-08	1.38271406976753E-06	0	-1.8115	1.61266e-25	4.6992e-24	-1	-0.0063994292	0.9619205994	0.9876198942	0	47.6236	37.3859	45.1176	23.7462	23.5187	23.6765	16.9962	15.2884	14.4271	15.5669	19.001	17.5391	17.369	23.6471	43.3757	15.5706	24.9906	ENSMUSG00000027997	3	129901425	129914103	1	protein_coding
CASS4	-2.5299334513	9.91033545199454E-25	1.9441647001268E-23	-1	-0.2251641545	0.2890600341	0.4976774429	0	-2.73527	5.08052e-43	3.22426e-41	-1	-0.0496615227	0.804599846	0.9306022253	0	18.1011	20.683	14.9106	13.5849	17.9109	15.6124	3.75879	2.93096	3.4663	3.16819	2.56476	4.49501	3.40932	15.7027	17.8982	3.38535	10.0989	ENSMUSG00000074570	2	172393794	172433757	1	protein_coding
CAT	0.7837699513	8.63748463639269E-07	4.44635468620384E-06	0	0.1748859297	0.5138312157	0.7032288724	0	1.1785	1.26452e-05	6.03918e-05	1	-0.2369619672	0.0821530381	0.315572278	0	22.3855	22.1695	38.8263	29.8399	33.4215	33.2347	68.9544	84.5363	79.4367	61.8692	71.324	76.9886	70.0606	32.1654	27.7938	77.6425	51.9156	ENSMUSG00000027187	2	103453849	103485160	-1	protein_coding
CATIP	-2.3530986415	9.97790580833572E-05	0.0003789597	-1	0.5550302025	0.3370297607	0.5475162177	0	-1.37793	0.161957	0.26274	0	NA	NA	NA	0	0.0821948	0.0849391	0.318176	0.240246	0.322442	0.216664	0.10397	0.0254987	0.570298	0.0766665	0.0271933	0.114241	0.0727003	0.259784	0.16177	0.233256	0.181877	ENSMUSG00000073650	1	74362108	74369321	1	protein_coding
CATSPERG1	1.8177225102	1.43048181059987E-09	9.89437101230607E-09	1	0.0112026444	0.9725978904	0.9864199928	0	2.11357	4.31568e-11	4.11461e-10	1	-0.2511227737	0.2675530604	0.5748509597	0	2.39577	0.804589	1.17818	1.51587	0.996929	1.34123	5.6731	7.27964	5.53164	3.22329	5.63384	6.77454	5.21056	1.28468	1.45951	6.16146	3.52905	ENSMUSG00000049676	7	29181321	29214035	-1	protein_coding
CAV1	-9.6929560359	1.55834429677647E-187	5.12717535700842E-184	-1	0.5629812294	0.1529447022	0.3301655209	0	-7.53631	2.40802e-43	1.53764e-41	-1	-0.4097188016	0.1032998983	0.3583513761	0	42.2325	45.9391	122.799	104.994	118.032	91.3675	1.35373	0.22568	0.785123	0.0860496	0.29394	0.238633	0.206208	104.798	70.3235	0.788178	44.0289	ENSMUSG00000007655	6	17306335	17341452	1	protein_coding
CAV2	-4.8921305532	1.23831429841255E-64	1.20845833079404E-62	-1	-0.273200956	0.428075617	0.6313077611	0	-4.5511	6.63994e-37	3.32624e-35	-1	-0.4674102169	0.0574148677	0.2583759362	0	29.5416	16.7123	43.9223	30.1953	29.4096	21.0347	1.66458	1.50127	1.49888	0.86707	1.23922	1.37646	1.16092	26.8799	30.0587	1.55491	14.9136	ENSMUSG00000000058	6	17281185	17289115	1	protein_coding
CBARP	1.3986056423	2.4699154331541E-05	0.0001033543	1	-0.2504444956	0.5030747017	0.6952059212	0	0.564582	0.0645124	0.1251	0	0.4626283612	0.0195367292	0.1349468872	0	7.36558	6.77271	3.91988	4.80117	3.94434	8.38093	10.6313	7.03166	11.2307	13.0439	13.3546	23.0322	16.4769	5.70881	6.01939	9.63122	9.45908	ENSMUSG00000035640	10	80130451	80140835	-1	protein_coding
CBLB	2.0948326324	1.13224726463953E-27	2.59470514944408E-26	1	-0.8074712777	0.0028608792	0.017747824	0	1.57095	7.17339e-09	5.3889e-08	1	-0.3140587771	0.0596271052	0.2655137289	0	14.5181	14.8862	8.00149	6.71938	6.50263	7.96224	38.7524	52.6955	46.6702	30.1574	40.4053	42.6251	37.7293	7.06142	12.4686	46.0394	25.8247	ENSMUSG00000022637	16	52031549	52208047	1	protein_coding
CBLN1	-5.2974492141	2.22288548064137E-05	9.354152293925E-05	-1	1.9257756247	0.0059557905	0.0315784016	0				0	NA	NA	NA	0	0.0303676	0	0	0.145946	0.0630285	0.25647	0.0288093	0	0	0	0	0	0	0.155148	0.0101225	0.0096031	0.0437184	ENSMUSG00000031654	8	87468405	87472609	-1	protein_coding
CBR2	-7.2088274335	5.92216985830583E-125	3.49726907709337E-122	-1	0.4389343811	0.5308979935	0.7147152008	0				0	0.3889644509	0.1545202866	0.4469157485	0	10.3788	6.89438	144.7	70.5909	103.781	68.669	0.971459	0.263132	0.245119	0.710031	0.579884	0.536563	0.608826	81.0136	53.9911	0.493237	34.0267	ENSMUSG00000025150	11	120729489	120732114	-1	protein_coding
CBR3	-2.5480760067	5.59029399834649E-16	6.50252833716758E-15	-1	0.8599020218	0.0137904959	0.0595352503	0	-2.54129	4.61806e-06	2.34404e-05	-1	0.4567537379	0.098025934	0.3470753285	0	1.52706	1.29756	3.06654	3.96641	3.67738	3.47267	0.52678	0.296646	0.334829	0.534183	0.6859	1.11504	0.778374	3.70549	1.96372	0.386085	1.70842	ENSMUSG00000022947	16	93683215	93690990	1	protein_coding
CBX2	2.1715438713	3.0252414815055E-16	3.56755435537907E-15	1	-0.2992866481	0.4207318517	0.6257263853	0	2.00201	3.01079e-10	2.65178e-09	1	-0.1717431685	0.308819842	0.6164607096	0	0.785918	1.299	0.548936	0.464757	0.750696	0.878843	3.70895	5.0663	3.82689	3.67501	4.89959	3.69933	4.09131	0.698099	0.877951	4.20071	2.46702	ENSMUSG00000025577	11	119022962	119031270	1	protein_coding
CBX5	0.6292622556	0.0001403917	0.0005202511	0	0.6159249068	0.0008276776	0.0066502249	0	1.18842	3.86532e-14	4.9001e-13	1	0.0318607436	0.7963961099	0.9265350622	0	3.71326	5.21849	4.82171	6.52533	6.34839	8.27722	17.8394	18.0295	14.5916	14.7762	14.8193	14.8865	14.8273	7.05031	4.58449	16.8202	10.8206	ENSMUSG00000009575	15	103191544	103239816	-1	protein_coding
CBX6	1.7614999485	5.55307241262901E-14	5.59951010224425E-13	1	-0.1867137348	0.4738711477	0.671248103	0	1.18297	2.1154e-07	1.32462e-06	1	0.31977338	0.0563359547	0.2559444178	0	3.39159	3.42662	1.60686	1.7998	2.35766	2.55379	6.71967	7.27726	6.7844	11.3294	8.72425	7.89518	9.31628	2.23708	2.80836	6.92711	5.32221	ENSMUSG00000089715	15	79823896	79834688	-1	protein_coding
CBX7	2.2319656337	8.06449832562969E-42	3.38929673243754E-40	1	-0.0637201939	0.7792060758	0.881303549	0	1.72983	1.56571e-16	2.4084e-15	1	0.3820942782	0.0017176637	0.0277512051	0	12.1592	12.172	7.3599	8.89585	9.82212	10.2235	50.7013	54.4054	49.6643	72.5913	66.7368	56.1928	65.1736	9.64716	10.5637	51.5903	34.2437	ENSMUSG00000053411	15	79915807	79971119	-1	protein_coding
CC2D2A	2.8237503228	2.91521420072862E-27	6.50584285435861E-26	1	0.278121272	0.4005249919	0.6078377969	0	3.47287	8.70232e-35	3.93965e-33	1	-0.3351778662	0.0855382543	0.3226068297	0	0.427642	0.634614	0.354887	0.477604	0.454057	0.636156	4.72153	6.16803	6.01252	3.21489	5.20793	5.1028	4.50854	0.522606	0.472381	5.63403	2.78439	ENSMUSG00000039765	5	43662346	43740972	1	protein_coding
CCDC109B	-3.0457733018	1.35399053378709E-55	9.22596330877235E-54	-1	0.1057365803	0.7493615181	0.8641241287	0	-2.50825	2.61618e-14	3.34319e-13	-1	-0.4077631139	0.0040458173	0.0491623781	0	76.163	47.6587	113.617	94.4969	85.6974	62.0214	14.9648	15.0601	14.2468	10.8654	11.8132	11.9274	11.5353	80.7386	79.1462	14.7572	46.5443	ENSMUSG00000027994	3	129914960	129970206	-1	protein_coding
CCDC114	-1.7569143053	8.6658202753378E-10	6.12216278408911E-09	-1	0.8492265955	0.0050476308	0.0277315794	0	-1.22316	0.00173298	0.00533685	0	0.2285001524	0.3691862327	0.6718593408	0	1.45838	1.39027	2.2818	3.90506	2.98983	1.88448	1.39004	0.863243	0.700362	1.45028	0.778939	0.855785	1.02833	2.92646	1.71015	0.984548	1.66237	ENSMUSG00000040189	7	45924072	45948963	1	protein_coding
CCDC116	1.6351405457	0.000008327	3.73982536657739E-05	1	-0.43500147	0.4334032276	0.6366400002	0	1.30864	0.01899	0.0444138	0	-0.2187818429	0.3208871212	0.6281293604	0	0.192576	0.671389	0.208802	0.152939	0.225509	0.340625	1.17246	0.996737	1.32045	1.14805	0.907439	0.989884	1.01512	0.239691	0.357589	1.16322	0.693905	ENSMUSG00000022768	16	17139064	17147229	-1	protein_coding
CCDC120	1.9117425258	0.0001627832	0.0005963912	1	-0.6387373571	0.2706096911	0.4771073127	0	1.72377	0.00144616	0.00454291	0	-0.4375063838	0.0942882339	0.3403647439	0	0.0935456	0.484431	0.0834678	0.137143	0.223517	0.0929021	1.55986	0.605841	1.50889	0.790048	0.72807	0.894246	0.804121	0.151187	0.220481	1.22486	0.600163	ENSMUSG00000031150	X	7731714	7750905	-1	protein_coding
CCDC122	-0.1775271457	0.5296832056	0.6618453726	0	-1.1346077675	3.33553735189538E-09	1.07066837980521E-07	-1	-0.400109	0.0525943	0.105561	0	-0.7666049507	0.000561933	0.0122426186	0	6.19067	7.30783	6.19635	2.95881	3.29463	2.93628	6.10867	5.40244	5.65608	2.32527	2.77202	4.21691	3.10473	3.06324	6.56495	5.7224	4.61383	ENSMUSG00000034795	14	77036772	77112257	1	protein_coding
CCDC126	-0.9679887903	1.37331631283062E-05	5.95086509892793E-05	0	-2.7418331811	3.00890642118224E-13	1.97464636127107E-11	-1	-3.74984	1.13944e-21	2.55959e-20	-1	-0.1363254772	0.4786406666	0.7573572332	0	22.3061	35.9087	10.5447	2.68787	3.38904	2.73362	1.98354	1.87173	2.11352	2.0947	1.98239	1.52833	1.86847	2.93684	22.9198	1.9896	7.42869	ENSMUSG00000050786	6	49319274	49341582	1	protein_coding
CCDC148	3.8563031225	7.06994779191834E-08	4.11181736352705E-07	1	-0.6939232099	0.3152770502	0.5264140553	0	1.75999	0.0505534	0.102149	0	0.2150793042	0.4236337327	0.7153794024	0	0.085728	0.0252106	0	0	0.0321307	0.0130215	0.170523	0.215505	0.209235	0.18875	0.28548	0.257524	0.243918	0.0150507	0.0369795	0.198421	0.123592	ENSMUSG00000036641	2	58821697	59160683	-1	protein_coding
CCDC15	0.6929748845	0.0079765061	0.0204118792	0	0.3548669246	0.2676681385	0.4739340178	0	1.07789	9.36521e-05	0.000382616	1	-0.0401475711	0.8200249339	0.9359275697	0	0.935695	0.679829	0.935368	1.05299	0.821279	1.31379	1.61291	2.2522	1.88988	1.7213	1.84632	2.16372	1.91045	1.06269	0.850297	1.91833	1.43544	ENSMUSG00000034303	9	37275835	37348432	-1	protein_coding
CCDC162	1.4351011361	0.0001944257	0.0007018524	1	0.0605165055	0.905785517	0.9516209674	0	1.66223	0.00432316	0.0120607	0	-0.1555886471	0.5558577966	0.8050466913	0	0.188668	0.396415	0.241085	0.437348	0.421445	0.418055	2.07557	0.98993	1.16989	1.64428	1.57021	0.955407	1.38997	0.425616	0.275389	1.4118	0.875692	ENSMUSG00000075225	10	41538846	41716634	-1	protein_coding
CCDC163	0.2020205613	0.2611278468	0.3913349453	0	0.9578829551	3.3929725660339E-05	0.0004357878	0	1.45343	6.52606e-09	4.92585e-08	1	-0.2777067322	0.0930834206	0.3383514688	0	4.31566	5.70204	5.86538	11.0536	11.3306	10.657	14.9415	23.7774	16.5189	12.906	16.4934	16.8957	15.4317	11.0137	5.29436	18.4126	12.5381	ENSMUSG00000028689	4	116708509	116751206	1	protein_coding
CCDC166	1.3162722416	2.29279399991985E-06	1.11852019936781E-05	1	-0.369276423	0.2146636262	0.413551731	0	0.963417	0.000884189	0.00292313	0	-0.0556753325	0.7901356523	0.9232516162	0	0.801365	1.37696	1.05071	0.761706	0.769349	0.78933	2.85141	2.51301	2.34834	3.08479	2.77848	1.63783	2.50037	0.773462	1.07635	2.57092	1.73027	ENSMUSG00000098176	15	75979872	75982455	-1	protein_coding
CCDC180	-1.1342871749	0.0004126731	0.0013944065	0	-0.3817806507	0.161452946	0.3419454912	0	-1.71222	2.00546e-07	1.26074e-06	-1	0.1036593421	0.6878789857	0.8741976916	0	0.71336	1.12322	0.796489	0.624298	0.559989	0.787577	0.307478	0.318727	0.320647	0.418991	0.446866	0.217196	0.361018	0.657288	0.87769	0.315617	0.552903	ENSMUSG00000035539	4	45890303	45950774	1	protein_coding
CCDC189	-1.3727158311	2.72072478897784E-05	0.0001130453	-1	0.6161709994	0.0559088783	0.1656104728	0	-0.215892	0.513872	0.640928	0	-0.403804575	0.0980580832	0.3470753285	0	6.62665	7.28079	6.44969	7.8583	7.04833	8.698	7.65121	8.55605	8.98081	8.42157	8.8777	8.54214	8.6138	7.86821	6.78571	8.39602	7.91594	ENSMUSG00000057176	7	127582383	127588595	-1	protein_coding
CCDC30	2.7153068239	1.63227247958618E-11	1.35812382504875E-10	1	-1.4017962699	0.0088524574	0.0427196275	0	1.14722	0.0139506	0.033888	0	-0.1110652431	0.6130584281	0.8371693244	0	0.8155	0.88475	0.525058	0.116782	0.370991	0.307033	1.65976	1.24834	3.08959	2.64902	2.24283	2.75031	2.54739	0.264935	0.741769	1.99923	1.38833	ENSMUSG00000028637	4	119322893	119415521	-1	protein_coding
CCDC33	4.8238677838	3.46006443480194E-11	2.79119943950695E-10	1	-1.3815578197	0.0485873405	0.1497393385	0	2.09451	0.00103074	0.00335564	0	0.2304837301	0.3727840854	0.6743960362	0	0.254472	0.100759	0.034893	0	0.0438745	0.0638542	0.671826	0.629454	1.04468	0.642028	0.880422	1.17091	0.897787	0.0359096	0.130041	0.781987	0.461431	ENSMUSG00000037716	9	58028677	58118823	-1	protein_coding
CCDC38	1.6215832063	0.0002823106	0.0009894835	1	-0.6079940393	0.2430768317	0.4453658405	0	1.18971	0.0470076	0.0961864	0	-0.2002263509	0.4634467193	0.7458613795	0	0.0935991	0.110137	0.202765	0.0762895	0.0677458	0.127898	0.756315	0.330245	0.291546	0.401628	0.419431	0.255859	0.358973	0.0906444	0.1355	0.459369	0.261122	ENSMUSG00000036168	10	93540632	93584327	1	protein_coding
CCDC40	1.7049343762	5.42860540445561E-07	2.87284492348385E-06	1	-1.2636288748	0.0072824942	0.0368703928	0	0.427832	0.376381	0.511509	0	-0.1522262564	0.5091734715	0.7765412984	0	1.06856	2.30244	0.782467	0.359566	0.43918	0.745835	1.6914	1.99923	2.50761	1.19126	1.84672	1.74899	1.59566	0.51486	1.38449	2.06608	1.39027	ENSMUSG00000039963	11	119228572	119265236	1	protein_coding
CCDC57	-4.2133937789	5.01515535044083E-29	1.23401755209405E-27	-1	-0.2731221396	0.3063054524	0.5167073861	0	-4.53816	2.37149e-31	9.27482e-30	-1	0.0038908036	0.9884808487	0.9964407351	0	2.90986	2.7469	2.40544	3.10116	1.86772	1.85333	0.0820512	0.167233	0.133427	0.106081	0.0645799	0.184433	0.118365	2.27407	2.6874	0.12757	1.30185	ENSMUSG00000048445	11	120826529	120932872	-1	protein_coding
CCDC64	2.519419708	4.23170226054981E-26	8.90862292163828E-25	1	-0.4447392749	0.1779461442	0.3651588147	0	1.99762	3.48763e-11	3.35451e-10	1	0.0117999852	0.9420187207	0.9812576532	0	6.50488	9.06804	3.40457	3.16419	4.34863	3.88667	23.5801	27.7533	22.8918	25.5345	25.3054	16.7933	22.5444	3.79983	6.32583	24.7417	14.3529	ENSMUSG00000041609	5	115648175	115731621	-1	protein_coding
CCDC64B	1.4757931214	4.41072984664659E-05	0.0001770365	1	-2.1187600155	0.000024994	0.0003342364	-1	-1.19388	0.0366439	0.0781493	0	0.1492312152	0.554573186	0.8044982912	0	1.35988	2.75493	0.524187	0.265716	0.298927	0.267855	0.986553	0.847873	0.600894	1.05446	0.714684	1.16744	0.978861	0.277499	1.54633	0.811773	0.903617	ENSMUSG00000043782	17	23660523	23668610	1	protein_coding
CCDC66	0.9820133437	2.42131516654726E-10	1.80236941178895E-09	0	-0.2003283683	0.3398556708	0.5501500702	0	1.01269	3.31329e-07	2.01141e-06	1	-0.2571780912	0.0348319913	0.1925131357	0	3.178	3.51761	4.45768	3.1238	2.83659	3.5962	8.34314	9.31966	9.36649	8.27154	7.21097	7.94198	7.80816	3.18553	3.71776	9.00976	5.9303	ENSMUSG00000046753	14	27482412	27508460	-1	protein_coding
CCDC69	1.0330260489	8.13929636672279E-08	4.70286338740573E-07	1	0.4927020687	0.0113852366	0.0516289016	0	1.23842	8.74269e-10	7.35573e-09	1	0.2362975098	0.1443812729	0.4303504688	0	5.41843	6.80817	7.34001	8.99674	9.08656	8.87076	19.7706	19.2691	16.0221	27.9577	22.3078	18.8774	23.0476	8.98469	6.5222	18.3539	14.2271	ENSMUSG00000049588	11	55049731	55078131	-1	protein_coding
CCDC71L	-1.1271512953	2.67876308774771E-12	2.37013417879053E-11	-1	-0.8855143796	7.08342228606007E-06	0.000111628	0	-1.48416	1.76309e-12	1.9351e-11	-1	-0.5227677381	0.0007434541	0.0153265249	0	25.6075	20.0325	20.1865	13.3612	11.3654	10.9185	7.79382	10.2714	10.672	6.13359	6.8716	7.26008	6.75509	11.8817	21.9422	9.57907	12.5395	ENSMUSG00000090946	12	32378704	32382943	1	protein_coding
CCDC80	-3.7129699767	3.92374994414171E-21	6.24950795045143E-20	-1	0.7016196091	0.0006640265	0.0055157086	0	-3.32462	8.38181e-18	1.42491e-16	-1	0.1340195765	0.6260385463	0.8437555028	0	1.93059	2.76716	4.01725	4.25128	3.97483	4.74306	0.152557	0.240176	0.431075	0.127445	0.770691	0.481705	0.459947	4.32306	2.905	0.274603	1.99065	ENSMUSG00000022665	16	45093402	45127924	1	protein_coding
CCDC88C	1.0031110008	0.000000859	4.42308438188385E-06	1	0.2436104248	0.5057069389	0.6974221736	0	0.84998	0.0165357	0.0393317	0	0.3577973426	0.0024763477	0.0351971828	0	15.9485	20.4478	6.68918	14.8112	15.096	22.4724	34.0083	32.5635	29.2138	48.4599	43.2965	38.8628	43.5397	17.4599	14.3618	31.9285	26.8225	ENSMUSG00000021182	12	100912700	101028983	-1	protein_coding
CCDC91	0.8936981345	0.00003817	0.0001547426	0	0.5833683134	0.1073881028	0.2605898713	0	1.41201	5.56304e-05	0.000236332	1	0.0536511081	0.6878470299	0.8741976916	0	1.01662	1.50259	2.5963	1.98279	2.69358	3.3649	5.90656	6.13228	5.62396	7.06815	6.09168	6.48325	6.54769	2.68042	1.70517	5.8876	4.20522	ENSMUSG00000030301	6	147475828	147632612	1	protein_coding
CCDC92	2.3581423732	2.72705802502623E-18	3.66862578121373E-17	1	-0.9926405423	0.0165904041	0.0681504639	0	1.15884	0.00351653	0.010046	0	0.0598409601	0.727575154	0.8941783302	0	2.72856	5.39006	1.4262	1.08285	1.83909	1.48887	8.40678	11.4642	11.6221	11.5018	10.3243	7.63994	9.82201	1.47027	3.18161	10.4977	6.2429	ENSMUSG00000037979	5	124834418	124862424	-1	protein_coding
CCDC92B	-4.3584354869	9.6028882264693E-05	0.000365621	-1	0.3498955192	0.6000218394	0.7688373932	0	-2.15052	0.0943159	0.170568	0	NA	NA	NA	0	0.0365016	0.0125234	0.0976948	0.127739	0.0616691	0.0258744	0.0230867	0	0	0.00554732	0	0	0.00184911	0.0717608	0.0489066	0.00769557	0.032553	ENSMUSG00000069814	11	74619605	74641516	1	protein_coding
CCDC96	2.3521238437	8.13267938649536E-08	0.00000047	1	-0.2591815259	0.6594981746	0.8086600773	0	3.18116	5.48528e-10	4.71871e-09	1	-0.915886872	0.0001433549	0.0043472567	0	0.136485	0.0702674	0.0487139	0.0846229	0.0614611	0.0580158	0.73807	1.25198	1.0557	0.33592	0.557206	0.461585	0.45157	0.0680333	0.0851554	1.01525	0.405002	ENSMUSG00000050677	5	36484588	36488172	1	protein_coding
CCHCR1	1.3918701722	5.64334517444527E-07	0.000002981	1	-0.174530718	0.6663420128	0.8125946285	0	1.14489	0.00181438	0.0055661	0	0.0172838846	0.9035911759	0.9673456316	0	4.08506	5.11538	1.64637	2.22736	2.59218	4.5331	11.2587	11.0691	9.06262	9.6537	9.93221	9.92975	9.83855	3.11755	3.6156	10.4635	6.75879	ENSMUSG00000040312	17	35517100	35531015	1	protein_coding
CCL1	-0.0786064823	0.8473963673	0.9068109718	0	-2.8443916204	1.38718524603317E-09	4.75539013769832E-08	-1	-3.09611	9e-09	6.7e-08	-1	-0.1025879045	0.7051559651	0.8829160567	0	19.1777	22.5666	5.32144	1.20336	1.57401	1.94532	2.39528	1.75323	1.9366	1.72282	2.21348	1.56192	1.83274	1.57423	15.6886	2.02837	5.28098	ENSMUSG00000020702	11	82176657	82305690	-1	protein_coding
CCL11	-6.5357656451	1.34554220463807E-08	8.4301367015831E-08	-1	1.6412033846	0.0150896871	0.0636083751	0	-2.01862	0.165025	0.266837	0	NA	NA	NA	0	0	0	0.363328	0.548147	0.620305	1.1154	0	0	0	0	0	0	0	0.761284	0.121109	0	0.220598	ENSMUSG00000020676	11	82057823	82062955	1	protein_coding
CCL12	-4.6759629346	2.26549247528928E-30	5.87573842324184E-29	-1	-1.3931211634	0.0003087315	0.0029115262	0	-6.72711	1.0722e-30	4.03324e-29	-1	0.1862549266	0.4439678394	0.7299347374	0	60.3165	20.1778	52.7096	12.0132	17.8988	14.9922	0.235063	0.54693	0.454379	0.276036	1.02229	0.779119	0.692482	14.9681	44.4013	0.412124	15.1185	ENSMUSG00000035352	11	82101845	82103400	1	protein_coding
CCL17	-1.7379929607	1.32748793930423E-07	7.51557884221131E-07	-1	0.2998801091	0.4194411801	0.6243883582	0	-1.15533	0.00455481	0.0126303	0	-0.2011781937	0.4198996503	0.7136661571	0	71.786	55.1031	22.1901	60.6495	58.2383	60.5733	21.402	28.7823	31.738	13.089	18.9206	35.0987	22.3694	59.8204	49.6931	27.3074	39.7976	ENSMUSG00000031780	8	94810453	94812036	1	protein_coding
CCL2	-6.2349802511	1.34718116755773E-18	1.84574238370149E-17	-1	0.3292490783	0.317309347	0.5285730117	0	-8.47565	5.58901e-76	1.05119e-73	-1	0.8201299255	0.0021636108	0.0323337959	0	167.579	79.0779	183.912	188.325	209.154	144.414	0.518027	0.309032	0.347808	0.499258	2.40431	3.83184	2.24514	180.631	143.523	0.391622	81.6977	ENSMUSG00000035385	11	82035571	82037453	1	protein_coding
CCL22	3.3879113594	1.00228320192859E-21	1.65473723466791E-20	1	-2.2367534768	5.89422876198415E-08	1.51612222504567E-06	-1	1.36947	0.00148341	0.00464933	0	-0.3344265972	0.1716976035	0.4697589427	0	128.421	207.418	47.7726	18.074	25.2453	25.9043	316.592	425.388	493.51	158.508	312.673	463.797	311.659	23.0745	127.871	411.83	218.609	ENSMUSG00000031779	8	94745590	94751699	1	protein_coding
CCL24	-4.5575533169	2.43893873434468E-05	0.0001021295	-1	NA	NA	NA	0				0	-0.8546937425	0.0010026043	0.0189900526	0	283.228	59.8707	57.1543	9.70577	14.4299	24.0521	2.54344	5.88981	3.19249	0	0.505397	0.887124	0.464174	16.0626	133.418	3.87525	38.4549	ENSMUSG00000004814	5	135569937	135573049	-1	protein_coding
CCL28	-1.5470192271	0.1750894597	0.2854856882	0	NA	NA	NA	0	5.64169	8.75434e-06	4.26563e-05	1	-0.8394673828	0.0003375627	0.0083216974	0	0	0	0	0.0311887	0.00736168	0.0347462	1.02344	0.0275673	0.293986	0.00596046	0	0.0179295	0.00796332	0.0244322	0	0.448331	0.120182	ENSMUSG00000074715	13	119623819	119654354	1	protein_coding
CCL3	-3.4999114724	1.7920170656861E-57	1.32281875127617E-55	-1	-3.2248773548	3.18627874472355E-15	2.72583301719364E-13	-1	-6.58747	5.82672e-52	4.88053e-50	-1	-0.313345041	0.1145184388	0.3794714416	0	2419.81	2945.75	761.572	126.246	170.983	213.404	30.3554	17.1049	22.7876	18.6263	19.5563	17.8969	18.6932	170.211	2042.38	23.416	563.674	ENSMUSG00000000982	11	83647844	83649355	-1	protein_coding
CCL4	-1.938118347	3.75899070489281E-16	4.41025547245982E-15	-1	-2.6247611886	1.20263866614959E-12	7.04775680716347E-11	-1	-4.70879	1.4168e-38	7.61357e-37	-1	-0.0325214146	0.8473672573	0.9455445698	0	621.72	722.603	247.748	55.7203	66.7496	94.6782	23.1352	21.1758	26.5013	26.1838	25.1634	19.6511	23.6661	72.3827	530.69	23.6041	162.586	ENSMUSG00000018930	11	83662584	83664683	1	protein_coding
CCL5	2.6444309335	6.8652960481648E-43	2.98329496764686E-41	1	-0.3127905578	0.1660702465	0.348872902	0	2.13843	6.3771e-24	1.67219e-22	1	0.1429537444	0.328603722	0.6355220837	0	326.099	451.756	290.826	277.628	307.001	229.426	1611.95	2132.75	2099.6	2051.86	2487.19	1978.52	2172.52	271.352	356.227	1948.1	1187.05	ENSMUSG00000035042	11	83525778	83530518	-1	protein_coding
CCL6	-6.2943159822	6.57404495133459E-63	6.00820751088043E-61	-1	0.446651736	0.0404454245	0.1309658112	0	-5.65474	8.47606e-55	7.93489e-53	-1	-0.093392999	0.7310963927	0.8960838369	0	427.918	538.806	685.199	887.741	816.393	727.338	13.5833	7.45013	18.3491	5.83426	11.1722	20.6701	12.5589	810.491	550.641	13.1275	346.705	ENSMUSG00000018927	11	83587882	83593087	-1	protein_coding
CCL7	-5.449184552	6.72567726872918E-09	4.33526653165692E-08	-1	0.5975780096	0.1811786522	0.3692360429	0	-7.16049	3.01821e-13	3.52193e-12	-1	0.4938623477	0.0284482588	0.1702933698	0	72.7563	18.223	96.7766	84.5579	115.803	94.8442	0.276616	0.472485	0	0.131285	1.36028	3.56451	1.68536	98.4017	62.5853	0.2497	40.7305	ENSMUSG00000035373	11	82045712	82047525	1	protein_coding
CCL8	-4.8267065977	7.43683348183487E-29	1.82404379041681E-27	-1	-0.2555410976	0.7088938967	0.84047106	0	-5.62903	1.1917e-08	8.70591e-08	-1	0.5363279687	0.0520477281	0.2437224311	0	98.75	16.6913	409.5	137.61	148.014	88.1154	2.90321	1.76905	2.44391	1.71629	7.34734	6.3861	5.14991	124.58	174.98	2.37206	76.7706	ENSMUSG00000009185	11	82115185	82116799	1	protein_coding
CCL9	-6.0566136102	5.76082226360286E-82	9.68448887248449E-80	-1	0.7677821768	0.0044065256	0.0249906068	0	-4.69299	2.90536e-38	1.54125e-36	-1	-0.4006360017	0.1214514109	0.3915627982	0	280.045	354.783	612.847	562.373	644.868	637.33	20.6372	15.1047	27.1661	6.04978	10.7689	17.008	11.2756	614.857	415.892	20.9693	265.748	ENSMUSG00000019122	11	83572919	83578636	-1	protein_coding
CCM2L	-5.3818377906	9.34837116294257E-10	6.57813431878186E-09	-1	1.3916091199	0.0157910216	0.0658661551	0	-1.40066	0.205146	0.317732	0	NA	NA	NA	0	0.0960719	0.0482981	0.216626	0.25589	0.410185	0.775813	0.0665814	0	0.0632275	0.00709248	0.0116191	0.0106737	0.00979509	0.480629	0.120332	0.0432696	0.163507	ENSMUSG00000027474	2	153065955	153081735	1	protein_coding
CCNA2	0.7301623393	0.0241570824	0.0542384479	0	0.9361199794	0.0162112759	0.0670701877	0	1.95573	8.28682e-08	5.46703e-07	1	-0.214119154	0.3070767171	0.6146662123	0	5.27633	10.3173	4.36307	7.70829	15.0423	20.3529	41.4769	41.7414	22.1103	39.053	25.0661	30.0297	31.3829	14.3678	6.65223	35.1095	21.8781	ENSMUSG00000027715	3	36564865	36572150	-1	protein_coding
CCNB1	0.7528843695	0.0389314701	0.0822747925	0	1.3124671164	0.0014753739	0.0105518918	0	2.00361	1.46112e-07	9.33285e-07	1	0.1128447334	0.6176465253	0.8391674253	0	2.17165	4.00108	1.22943	3.84804	7.15496	10.6618	14.0872	13.7918	8.63139	18.9567	11.7859	16.288	15.6769	7.2216	2.46739	12.1701	9.384	ENSMUSG00000041431	13	100778650	100786570	-1	protein_coding
CCNB2	0.5655989652	0.0952566064	0.1738119872	0	0.8995624036	0.0191290582	0.0758944394	0	1.47919	6.84779e-05	0.000286152	1	0.0113905899	0.959894434	0.9870620131	0	5.82978	12.2465	4.87827	9.09821	15.4041	20.3825	31.2429	30.5906	17.7239	39.4242	18.9026	25.4849	27.9372	14.9616	7.65152	26.5191	19.2674	ENSMUSG00000032218	9	70407692	70421547	-1	protein_coding
CCND1	1.8940666219	3.25281937325844E-14	3.31925932589788E-13	1	-0.7156099678	0.0241810532	0.0904865304	0	2.01035	5.11318e-11	4.83928e-10	1	-0.7986141441	1.2481494840102E-05	0.0006315783	0	6.40098	9.75388	14.7258	5.19966	7.06155	5.83637	39.336	54.3348	49.6893	21.3499	31.7599	28.5927	27.2342	6.03253	10.2936	47.7867	22.8367	ENSMUSG00000070348	7	144929931	144939925	-1	protein_coding
CCND2	2.334842057	1.85549443004698E-32	5.3685794244236E-31	1	-1.5381472831	1.53624434610598E-05	0.0002196944	-1	0.93688	0.00785667	0.0204384	0	-0.2680858537	0.0539527676	0.2487189435	0	29.8304	48.1784	13.8961	9.62717	14.1419	11.894	88.0089	95.9864	77.9495	89.3717	94.8355	64.0917	82.7663	11.8877	30.635	87.3149	53.151	ENSMUSG00000000184	6	127125162	127152193	-1	protein_coding
CCNE1	1.0250816339	4.80202862588933E-05	0.0001915737	1	-0.0412701278	0.9015168509	0.9491658378	0	1.29255	6.41946e-05	0.000269178	1	-0.3070258378	0.1002124527	0.3513850581	0	3.34921	6.17404	3.62735	3.07986	4.00876	5.07983	14.2433	20.3835	14.1468	14.7432	12.2417	9.03798	12.0076	4.05615	4.38353	16.2579	9.17629	ENSMUSG00000002068	7	38097984	38107534	-1	protein_coding
CCNO	-3.4274275451	2.36223379408777E-11	1.93817622057839E-10	-1	1.8418745962	0.0001172641	0.0012826101	0	-2.0191	7.16215e-06	3.53056e-05	-1	0.346162473	0.207250173	0.5108716765	0	1.60711	1.15405	1.16841	2.11938	4.06068	11.1731	0.284257	0.317663	0.54024	0.532339	0.432589	0.869529	0.611486	5.78439	1.30986	0.38072	2.02161	ENSMUSG00000042417	13	112987802	112990778	1	protein_coding
CCPG1	-1.1714893809	6.96891511766489E-07	3.63618224003036E-06	-1	0.8802693626	0.0028575271	0.0177406712	0	-0.183675	0.608328	0.722777	0	-0.0842804515	0.7026464709	0.8816582993	0	16.3904	17.051	26.6569	31.796	34.5234	45.788	20.7857	18.1773	22.6362	23.9646	20.9798	19.3349	21.4264	37.3691	20.0328	20.5331	24.8404	ENSMUSG00000034563	9	72985429	73016340	1	protein_coding
CCR1	-5.5739486434	7.13975757051894E-130	4.98290171535217E-127	-1	-1.5336508317	1.89650790838024E-25	5.59119708435238E-23	-1	-6.81724	0	0	-1	-0.2887213886	0.1676917574	0.4663873572	0	318.086	307.919	279.171	104.019	107.897	99.3898	3.28501	2.9363	3.43113	2.11053	2.2704	3.57836	2.6531	103.769	301.725	3.21748	102.841	ENSMUSG00000025804	9	123962124	123968692	-1	protein_coding
CCR10	3.4078782828	1.00518749575091E-15	1.14947731949549E-14	1	-0.6854182178	0.1611843884	0.3417166097	0	2.04851	4.61774e-07	2.74925e-06	1	0.4058650989	0.1014741702	0.3543405178	0	0.328326	0.493828	0.293488	0.198049	0.267419	0.173378	1.9255	1.77395	2.07285	4.65048	2.29462	2.02726	2.99079	0.212949	0.371881	1.9241	1.37493	ENSMUSG00000044052	11	101172997	101175443	-1	protein_coding
CCR2	-2.1518822417	4.47239642194887E-31	1.20191087507473E-29	-1	0.7195153411	0.0128217026	0.0564313933	0	-1.63716	2e-08	1.42466e-07	-1	0.1931772303	0.2044621038	0.5074059545	0	109.737	109.178	216.396	271.959	257.545	218.542	65.5815	52.6181	60.726	89.698	65.9357	68.6833	74.7723	249.349	145.104	59.6419	132.217	ENSMUSG00000049103	9	124101950	124113557	1	protein_coding
CCR4	3.5711333565	2.2971641239023E-29	5.75065075408629E-28	1	-0.9646517377	0.0221629156	0.084640501	0	2.27217	5.03385e-10	4.35572e-09	1	0.1772378064	0.340316767	0.6467330266	0	3.87038	3.6372	1.40411	0.976231	1.18102	2.36444	22.8225	17.1962	15.7399	25.3122	17.5249	26.7799	23.2057	1.50723	2.97056	18.5862	11.5674	ENSMUSG00000047898	9	114490316	114504916	-1	protein_coding
CCR5	-3.1117090282	1.16248347295388E-51	6.79521747857891E-50	-1	-0.2748544761	0.3356091882	0.5459953199	0	-3.58684	8.22429e-38	4.28595e-36	-1	0.1556902299	0.3304798972	0.6377131095	0	214.372	123.668	272.527	272.821	202.773	189.109	19.6599	18.1335	20.7543	31.8408	31.2619	25.0594	29.3874	221.568	203.522	19.5159	118.498	ENSMUSG00000079227	9	124121543	124147699	1	protein_coding
CCR6	4.6837060637	3.58047475232072E-59	2.77649542157234E-57	1	-1.3177583356	0.003846363	0.0224377028	0	1.82222	1.50378e-05	7.07727e-05	1	1.190053224	8.462578713001E-12	0.000000002	1	4.18089	6.37406	1.45	1.05956	1.04396	2.01501	19.918	16.9393	13.9892	55.8296	35.6349	39.4736	43.646	1.37284	4.00165	16.9488	16.4923	ENSMUSG00000040899	17	8236043	8257127	1	protein_coding
CCR7	4.7967567137	9.5959198474345E-46	4.68228029674288E-44	1	-2.3258061247	1.51119562642516E-07	3.54022515760212E-06	-1	2.079	4.09224e-06	2.09669e-05	1	0.069610646	0.7599585658	0.9099304519	0	117.937	173.874	35.4466	11.949	19.6208	21.8529	555.04	494.162	700.882	387.436	632.002	919.362	646.267	17.8076	109.086	583.361	339.13	ENSMUSG00000037944	11	99144196	99155077	-1	protein_coding
CCR8	2.3174439901	1.23302534541838E-15	1.39546961819807E-14	1	-1.0127967802	0.0400358275	0.1300129743	0	0.641258	0.229166	0.346935	0	0.3663954985	0.1008829821	0.3530188309	0	6.95305	7.65091	1.44321	1.56154	2.23163	3.28669	14.9393	9.00232	7.24637	17.4691	11.8538	15.4087	14.9105	2.35995	5.34906	10.396	8.25389	ENSMUSG00000042262	9	120092114	120094906	1	protein_coding
CCR9	0.8876652197	0.000002716	1.31136419232947E-05	0	-0.0385419449	0.9168544653	0.9575230618	0	-0.721148	0.103995	0.184271	0	1.289098606	4.81797966502736E-10	8.23111278416308E-08	1	0.838446	2.35004	2.83727	2.00336	1.86483	1.75153	0.983812	1.66952	1.77857	4.97303	3.61382	4.4243	4.33705	1.87324	2.00859	1.4773	2.42404	ENSMUSG00000029530	9	123678439	123784330	1	protein_coding
CCRL2	-3.591021357	1.33547405627531E-28	3.21392925706131E-27	-1	-0.432294393	0.2431103195	0.4453846131	0	-4.08591	6.43593e-23	1.57578e-21	-1	0.0269159715	0.9148898407	0.9713527075	0	243.943	370.614	123.077	125.915	159.77	218.895	22.6039	9.38071	15.5068	10.7899	15.1843	25.7835	17.2526	168.193	245.878	15.8305	111.789	ENSMUSG00000043953	9	111054486	111057519	-1	protein_coding
CCSER2	1.7439571024	4.5234422266915E-18	6.01150593900358E-17	1	-0.7026196177	0.0013176613	0.0096375359	0	1.16218	2.83344e-08	1.98748e-07	1	-0.1489958389	0.3686668986	0.6712406178	0	20.4266	19.1292	11.3448	9.04955	9.29763	9.51394	49.061	47.0649	45.7725	31.0789	42.6552	49.7212	41.1518	9.28704	16.9669	47.2995	28.6763	ENSMUSG00000058690	14	36874936	36968777	-1	protein_coding
CCT5	0.3173947279	0.0178716288	0.0416095312	0	0.4134555932	0.0191512505	0.0759377635	0	1.0443	8.27191e-10	7e-09	1	-0.3306051247	0.001092919	0.0202637306	0	54.3209	65.2472	74.8803	85.151	91.5832	82.2577	157.556	180.666	149.824	138.212	136.188	129.579	134.66	86.3306	64.8161	162.682	112.122	ENSMUSG00000022234	15	31590800	31601847	-1	protein_coding
CD109	-4.5453993248	8.04384703282501E-87	1.62506878081573E-84	-1	1.7303909178	3.74883345073805E-12	2.07028517050413E-10	1	-3.30081	5.36048e-28	1.76879e-26	-1	0.3891025714	0.1018875059	0.3552058613	0	1.64557	1.60221	2.48665	7.72696	6.85518	5.25727	0.210083	0.224335	0.243193	0.407908	0.298456	0.315121	0.340495	6.61314	1.91148	0.22587	2.27274	ENSMUSG00000046186	9	78615546	78716253	1	protein_coding
CD14	-7.5547979674	3.31903839074224E-70	3.8802422932581E-68	-1	-0.0100112826	0.9606231798	0.9809382644	0	-7.38389	8.94315e-74	1.63739e-71	-1	-0.0733576928	0.7757596933	0.9166749428	0	935.545	816.738	656.161	768.592	735.212	896.001	8.60461	2.21624	5.07829	1.77313	3.9866	8.37029	4.71001	799.935	802.815	5.29971	403.19	ENSMUSG00000051439	18	36725074	36726736	-1	protein_coding
CD151	-2.5228346929	4.36778195875729E-27	9.67253714347493E-26	-1	0.2700590056	0.3612698585	0.5716395284	0	-2.22188	1.08246e-14	1.42553e-13	-1	-0.0396812358	0.820701175	0.9359275697	0	31.4142	26.3715	46.2241	48.0859	41.9503	27.8061	6.71359	12.2488	8.31971	9.21294	9.58644	8.45407	9.08448	39.2808	34.6699	9.09403	23.0323	ENSMUSG00000025510	7	141467392	141471473	1	protein_coding
CD160	2.9135731257	5.52392213132006E-18	7.31999140428264E-17	1	-0.2663726874	0.4802386434	0.6764784713	0	2.34895	1.52497e-12	1.67909e-11	1	0.2002635362	0.3658765405	0.6687711553	0	2.35748	4.82833	2.52288	1.83015	2.81784	4.01267	18.7714	21.4281	26.0261	33.9537	34.5927	16.2387	28.2617	2.88689	3.23623	22.0752	14.115	ENSMUSG00000038304	3	96798763	96829351	-1	protein_coding
CD163	-5.8588499209	1.40525473181916E-118	6.88604717628234E-116	-1	-0.0690509955	0.9204158694	0.9591511843	0	-6.04535	7.5256e-09	5.64529e-08	-1	0.5967779151	0.0299953201	0.1753877494	0	4.03704	1.51715	33.2944	11.1315	13.861	9.94657	0.0835886	0.0689716	0.148525	0.212716	0.235274	0.33042	0.25947	11.6464	12.9495	0.100362	6.23893	ENSMUSG00000008845	6	124304656	124330527	1	protein_coding
CD163L1	2.664405719	2.43969193913616E-14	2.51290451924172E-13	1	-1.3255325581	0.003283764	0.019889339	0	0.556616	0.160909	0.261491	0	0.5507009316	0.0005204848	0.0116183243	0	7.7174	11.0125	3.05079	1.18525	2.33134	3.91583	14.5536	9.39496	12.0075	20.9742	19.1171	18.773	19.6214	2.47747	7.26023	11.9854	10.3361	ENSMUSG00000025461	7	140218267	140231145	1	protein_coding
CD164	-0.071474352	0.6385509854	0.7538299116	0	-1.0720540054	3.73297087077479E-10	1.42216542339279E-08	-1	-1.14054	5.21272e-08	3.52096e-07	-1	-0.041507267	0.8012114257	0.9289680923	0	184.526	188.134	151.668	92.7415	93.4253	101.304	125.735	90.3712	108.525	129.7	109.22	117.116	118.679	95.8236	174.776	108.21	124.372	ENSMUSG00000019818	10	41519414	41531048	1	protein_coding
CD177	-7.9295246638	2.32248823689392E-113	9.22228044550066E-111	-1	5.1904639221	8.81398611912847E-47	2.41289165715513E-43	1	-5.73665	4.11083e-32	1.64505e-30	-1	1.8834702764	2.77069090679661E-12	7.24367751466296E-10	1	4.20959	3.45296	2.75324	88.5993	158.592	264.273	0.0347277	0.077336	0.166197	0.850058	0.691781	0.844211	0.79535	170.488	3.47193	0.0927536	43.712	ENSMUSG00000052212	7	24743983	24760311	-1	protein_coding
CD180	-2.1884772551	6.66596883494016E-16	7.71477026319129E-15	-1	0.173703188	0.6154419481	0.7800075431	0	-3.52276	9.29944e-25	2.57904e-23	-1	1.2864876474	8.06854471977625E-11	1.74028423924674E-08	1	43.0339	35.1475	79.7748	82.2631	56.4945	41.5658	4.72316	4.48922	6.68036	17.9823	13.2075	17.8389	16.3429	60.1078	52.6521	5.29758	33.6001	ENSMUSG00000021624	13	102693558	102739629	1	protein_coding
CD19	2.2966514536	1.11742265781228E-07	6.36226482869581E-07	1	NA	NA	NA	0	6.9328	6.41791e-40	3.67812e-38	1	2.3228651214	3.31375346894844E-37	5.71788161067054E-33	1	0	0.0636454	0.0918181	6.767	6.39844	21.8615	9.09291	7.80354	15.3968	81.1627	58.3065	78.4949	72.6547	11.6756	0.0518212	10.7644	23.7866	ENSMUSG00000030724	7	126408450	126414889	-1	protein_coding
CD1D1	2.795206826	8.25450730708384E-16	9.51023300597538E-15	1	-0.6660479685	0.0110248644	0.0504704914	0	2.38518	2.48513e-34	1.09627e-32	1	-0.2178979992	0.345615916	0.6509062028	0	14.1757	18.9945	15.1264	7.89164	8.48518	13.5522	103.341	124.684	134.011	56.6845	128.764	124.889	103.446	9.97634	16.0989	120.679	62.5499	ENSMUSG00000028076	3	86995834	86999441	-1	protein_coding
CD2	1.9113284314	1.18083651563651E-18	1.62654580093448E-17	1	-0.6882810051	0.0523999195	0.1581571362	0	1.19247	0.000575847	0.00197672	0	-0.0521766627	0.7242335443	0.8925964921	0	99.2264	126.928	43.0967	45.7358	63.3698	51.9464	268.412	261.232	238.146	310.142	249.464	207.287	255.631	53.684	89.7504	255.93	163.749	ENSMUSG00000027863	3	101275899	101287939	-1	protein_coding
CD200	3.8422423702	2.82190279451711E-27	6.30370933661722E-26	1	-3.2613972096	1.56204246951409E-22	3.40152498219302E-20	-1	0.819926	0.00263309	0.00777896	0	-0.3330022498	0.1385285509	0.4206920805	0	84.637	107.662	32.2323	3.66065	6.34516	5.09809	108.871	144.13	128.053	69.7511	91.0914	118.552	93.1315	5.03463	74.8438	127.018	75.007	ENSMUSG00000022661	16	45382135	45409053	-1	protein_coding
CD200R1	-2.2719202752	2.37361027408409E-32	6.83332727780383E-31	-1	0.0299565987	0.9145015383	0.9563931298	0	-2.46121	1.08799e-16	1.6937e-15	-1	0.1756674243	0.3334104903	0.6402544407	0	24.6757	17.9339	34.7761	30.0966	23.5951	27.0219	6.65812	5.5494	5.44422	8.82926	6.08804	6.28004	7.06578	26.9045	25.7952	5.88391	16.4124	ENSMUSG00000022667	16	44765736	44794978	1	protein_coding
CD200R2	-3.7146406429	5.38417831567642E-06	2.49002029695469E-05	-1	-0.3635983498	0.5233738529	0.709343645	0	-3.0143	0.00173189	0.00533438	0	NA	NA	NA	0	0.352768	0.587634	0.135763	0.334447	0.156406	0.263949	0.0278889	0.0623877	0.0265118	0.0200323	0.0194428	0.0268029	0.0220927	0.251601	0.358722	0.0389295	0.167836	ENSMUSG00000090176	16	44867097	44915840	1	protein_coding
CD200R3	-1.3508583642	0.0071740258	0.0185896702	0	-3.3893592284	4.70759380520091E-17	5.40189341850689E-15	-1	-6.14124	6.30159e-47	4.55852e-45	-1	0.5225949905	0.0580471933	0.2602921831	0	20.4132	44.9016	16.2475	1.51022	1.26181	2.88203	0.427911	0.534513	0.428081	0.467672	1.03665	1.44842	0.984247	1.88469	27.1874	0.463502	7.62997	ENSMUSG00000036172	16	44943678	44981380	1	protein_coding
CD200R4	-1.8068495661	7.57904890551935E-12	6.48896190866231E-11	-1	-0.7674093836	2.82158426227922E-05	0.0003716153	0	-2.67357	5.16154e-21	1.11469e-19	-1	0.0457457867	0.8519247982	0.9479175356	0	12.148	14.5918	17.1403	8.46719	7.72706	8.63179	2.14495	2.37681	3.63573	3.91758	3.03786	1.93809	2.96451	8.27535	14.6267	2.71916	7.14643	ENSMUSG00000062082	16	44811733	44839150	1	protein_coding
CD207	0.2753442551	0.7327384963	0.8277905011	0	-3.7502778264	1.89108799889084E-12	1.07215737641258E-10	-1	-4.20747	4e-09	3.11568e-08	-1	0.0336750159	0.8829203289	0.9597236425	0	2.02474	2.73565	0.797976	0.064947	0.038378	0.126639	0.0325562	0.218925	0.0619504	0.0778705	0.102018	0.171953	0.11728	0.0766547	1.85279	0.104477	0.5378	ENSMUSG00000034783	6	83671215	83677857	-1	protein_coding
CD209A	-1.433779378	5.63098372799371E-07	2.97515912455662E-06	-1	NA	NA	NA	0				0	0.5747515151	0.0008962938	0.0175904393	0	8.41768	9.4583	75.4563	6.84641	12.8675	13.7308	2.84736	3.50735	3.44908	5.01158	6.21617	5.09902	5.44226	11.1482	31.1108	3.26793	12.7423	ENSMUSG00000031494	8	3743397	3748984	-1	protein_coding
CD209B	2.4403457536	9.52931860387003E-09	6.05600818889985E-08	1	NA	NA	NA	0				0	1.1084277184	3.03595031609119E-05	0.0012934648	0	0.0537238	0	5.20062	0.180157	0.225853	0.126591	0.424826	0.262939	0.217942	1.07544	1.59366	1.10873	1.25928	0.177534	1.75145	0.301902	0.87254	ENSMUSG00000065987	8	3917655	3926844	-1	protein_coding
CD209C	-1.1013403398	0.0091213502	0.0230243112	0	-0.8622405569	0.1318964957	0.2999521881	0	-2.72973	9.53432e-05	0.000388604	-1	0.3813802059	0.160604569	0.4560947726	0	1.87214	1.86693	16.0148	1.63179	1.49036	3.83868	0.600496	1.23756	0.440043	0.90074	0.803177	1.53553	1.07982	2.32028	6.58462	0.759366	2.68602	ENSMUSG00000040165	8	3940222	3954746	-1	protein_coding
CD22	3.2884494202	7.40047749688584E-42	3.11591219800325E-40	1	1.3681645679	0.0002129423	0.0021286459	0	2.69196	1.81055e-14	2.33969e-13	1	1.8521832736	1.27561345610004E-33	7.33690339500208E-30	1	2.25199	2.45914	4.62218	6.23141	8.67985	13.1628	25.9173	23.7248	40.1562	137.046	122.744	122.73	127.507	9.35802	3.1111	29.9328	42.4771	ENSMUSG00000030577	7	30865402	30880342	-1	protein_coding
CD226	1.337414213	4.76175397521159E-07	2.53216245216112E-06	1	-0.2994869445	0.2535634809	0.4578382158	0	0.730501	1.49829e-05	7.05625e-05	0	0.2478216542	0.1188755541	0.3870914673	0	7.45692	10.3711	9.04847	4.76516	8.20449	7.89692	17.7158	16.9895	19.5296	27.5054	18.4031	20.0471	21.9852	6.95552	8.95883	18.0783	13.9945	ENSMUSG00000034028	18	89197431	89270201	1	protein_coding
CD244	-0.9570350564	4.07359056594089E-11	3.26553652364026E-10	0	-1.207699616	1.53907049780589E-10	6.27515062754348E-09	-1	-2.29277	1.55088e-25	4.52555e-24	-1	0.0769755397	0.6237347362	0.8424691094	0	21.6589	28.0189	19.4483	8.32072	9.51848	8.8545	4.77078	5.15675	6.3184	6.17969	5.83396	5.35279	5.78881	8.8979	23.042	5.41531	10.786	ENSMUSG00000004709	1	171559193	171609746	1	protein_coding
CD247	2.7185717139	1.72330728726887E-23	3.14247744521689E-22	1	-1.3924984874	0.0003352026	0.0031076377	0	0.969489	0.00645185	0.0171836	0	0.1941700069	0.1768238962	0.4749527286	0	57.7999	72.2186	23.9537	11.8047	19.8707	22.3172	125.806	126.456	123.097	187.825	144.425	126.676	152.975	17.9975	51.3241	125.12	86.8542	ENSMUSG00000005763	1	165788681	165877277	1	protein_coding
CD248	-5.1517712246	1.61316736719933E-12	1.45526273536889E-11	-1	0.9079737396	0.1788411586	0.3661658207	0	-4.02228	0.00413464	0.0116099	0	NA	NA	NA	0	0	0.0401708	0.469538	0.41707	0.339227	0.619548	0	0	0	0.0265993	0	0.00889304	0.0118308	0.458615	0.169903	0	0.160087	ENSMUSG00000056481	19	5068078	5070637	1	protein_coding
CD24A	-1.7712312903	7.76856548629823E-08	4.50221015890625E-07	-1	-0.3867220408	0.2345312294	0.4352432644	0	-2.79504	3.64493e-26	1.10897e-24	-1	0.4788090558	0.0234753307	0.1505824651	0	194.823	281.044	168.233	104.346	131.232	239.913	38.474	28.1742	40.847	46.048	48.9685	76.0709	57.0291	158.497	214.7	35.8317	116.514	ENSMUSG00000047139	10	43578284	43584265	1	protein_coding
CD27	3.260121431	6.63860817554528E-38	2.36677685589757E-36	1	-0.047155868	0.8781708812	0.9372014144	0	3.07651	4.08054e-29	1.4047e-27	1	0.0883263565	0.6174041485	0.8390764515	0	10.1634	14.6587	8.32511	9.02762	11.5269	13.2903	94.0765	128.893	124.976	151.627	149.598	105.277	135.501	11.2816	11.0491	115.982	68.4533	ENSMUSG00000030336	6	125232622	125237010	-1	protein_coding
CD274	0.2349985633	0.4715600478	0.6082763189	0	-3.0977906187	1.9172797425364E-24	4.89877756083001E-22	-1	-2.63284	5.33283e-18	9.19425e-17	-1	-0.293319202	0.2120892978	0.5167860421	0	716.016	854.311	367.661	76.7357	61.4457	66.7694	120.903	113.788	140.131	51.71	109.044	139.015	99.923	68.3169	645.996	124.941	234.794	ENSMUSG00000016496	19	29367455	29388095	1	protein_coding
CD276	-3.0462433091	2.0625086090862E-22	3.53961518449063E-21	-1	0.1862698288	0.5339106016	0.7169314595	0	-2.38832	1.16475e-11	1.18183e-10	-1	-0.3338331601	0.1949933013	0.4964912776	0	4.23274	4.3144	6.28671	5.77393	6.19848	4.01799	1.0145	0.831285	2.21619	0.478602	0.876415	1.27388	0.876299	5.33013	4.94462	1.35399	3.12626	ENSMUSG00000035914	9	58524298	58555437	-1	protein_coding
CD28	2.0325143108	8.78769828572295E-11	6.82825503436185E-10	1	-0.1125434178	0.7798259878	0.881796507	0	1.74592	3.19408e-06	1.66875e-05	1	0.1080282495	0.5826834763	0.820761481	0	11.1414	11.7761	4.26267	5.35865	7.19531	12.7998	48.2948	28.2335	37.2864	46.5544	34.3567	50.4828	43.798	8.45125	9.06006	37.9382	24.8119	ENSMUSG00000026012	1	60716800	60773359	1	protein_coding
CD300A	-4.6093581063	2.77516798271647E-62	2.50646642391933E-60	-1	0.8777977232	0.0046749872	0.0261338329	0	-3.91089	2.81855e-35	1.31632e-33	-1	0.1577033932	0.4761582315	0.7552935489	0	19.2573	22.0017	37.8734	64.7343	54.7712	39.0574	2.08276	1.63295	3.95767	2.00896	3.53617	2.92051	2.82188	52.8543	26.3775	2.55779	21.1529	ENSMUSG00000034652	11	114890041	114904654	1	protein_coding
CD300C2	-5.7158110401	8.923332600839E-68	9.55875688976386E-66	-1	0.630696108	0.0452871481	0.1424216287	0	-4.32156	3.81312e-35	1.7728e-33	-1	-0.5239254701	0.0417367731	0.2138266093	0	80.0841	64.2359	151.123	161.872	171.712	133.732	5.21092	4.78751	7.89736	1.75491	4.05029	4.76061	3.52194	155.772	98.481	5.96526	65.9351	ENSMUSG00000044811	11	114996721	115001880	-1	protein_coding
CD300E	-3.6819754779	8.74219076565648E-23	1.53461429515118E-21	-1	0.4354263714	0.3661849925	0.5757941258	0	-1.74975	0.00723174	0.0189822	0	-0.6184657117	0.0239877683	0.1525650357	0	0.557621	0.625829	2.51239	1.86552	1.74086	1.61658	0.36801	0.641808	0.240299	0.0882062	0.132447	0.265474	0.162042	1.74099	1.23195	0.416706	0.88792	ENSMUSG00000048498	11	115051917	115062177	-1	protein_coding
CD300LB	-6.1244423957	4.08254658077551E-54	2.67116847448411E-52	-1	0.8024063526	0.0077129247	0.0383803625	0	-4.82801	1.63216e-27	5.26797e-26	-1	-0.2308715792	0.4027233746	0.6997473478	0	19.2527	18.2516	39.0985	47.9739	47.71	45.6062	1.18669	0.398463	1.34044	0.338632	0.586796	1.2959	0.740443	47.0967	25.5343	0.975198	18.5867	ENSMUSG00000063193	11	114922781	114934386	-1	protein_coding
CD300LD	-5.5482234682	2.14542173349251E-54	1.41986229724328E-52	-1	0.0854692804	0.8091971887	0.8973075383	0	-4.73365	4.71901e-31	1.798e-29	-1	-0.4686153413	0.0785799152	0.3090299636	0	51.9878	38.6803	109.625	65.5127	79.5461	66.5975	3.03381	1.80199	3.54758	0.84359	1.69307	2.74587	1.76084	70.5521	66.7644	2.79446	35.4679	ENSMUSG00000034641	11	114982274	114989922	-1	protein_coding
CD300LD2	-7.1142971745	3.68866591037768E-15	4.03388720711816E-14	-1	0.740700501	0.2338613723	0.4345641551	0	-4.1461	0.000358159	0.0012869	0	NA	NA	NA	0	2.63469	1.29034	16.5005	14.2217	16.8782	11.475	0.65047	0.120803	0.125801	0.100156	0.349603	0.467789	0.305849	14.1916	6.80851	0.299025	5.40125	ENSMUSG00000089753	11	115010335	115016193	-1	protein_coding
CD300LD3	-5.7712333994	4.18809315682578E-56	2.92290828772286E-54	-1	0.9756818472	0.080110552	0.2132491306	0	-3.597	2.0255e-06	1.09015e-05	-1	-0.3052178204	0.2538870606	0.5626536388	0	16.4855	7.82871	101.685	64.1775	83.8096	51.6202	2.4076	1.12816	1.95661	0.72795	2.27981	2.46834	1.82537	66.5358	41.9997	1.83079	28.0479	ENSMUSG00000069607	11	115042131	115048409	-1	protein_coding
CD300LD4	-4.6444334933	1.37221534855544E-35	4.58021618733048E-34	-1	-0.0884350913	0.8971510295	0.9471788337	0	-6.51811	4.53109e-07	2.7031e-06	-1	NA	NA	NA	0	9.78191	3.59698	68.6298	38.177	50.6291	30.9419	0.677971	0.181961	0.63858	0.768532	2.0806	1.55036	1.4665	39.916	27.3362	0.499504	17.3046	ENSMUSG00000069609	11	115020728	115027012	-1	protein_coding
CD300LF	-5.0425255497	1.13167595355417E-60	9.61757523479926E-59	-1	-1.7839205318	3.09649876204483E-18	4.20838338844434E-16	-1	-7.25723	1.16878e-243	2.68676e-240	-1	0.252997164	0.3028611157	0.6119090832	0	436.542	378.028	352.683	129.327	96.7653	106.399	3.09822	2.39251	3.24378	2.46719	2.92739	5.78071	3.7251	110.83	389.084	2.9115	126.638	ENSMUSG00000047798	11	115116214	115133992	-1	protein_coding
CD300LG	-5.5573692263	1.81594042332499E-56	1.28685919660301E-54	-1	1.0717913733	0.0276255207	0.099840765	0	-4.5383	1.81794e-12	1.99213e-11	-1	0.14747631	0.5877985167	0.8233533791	0	2.55678	1.70842	10.1343	11.1025	13.2884	7.76179	0.450944	0.0808063	0.192642	0.135794	0.364163	0.2696	0.256519	10.7176	4.79983	0.241464	4.00384	ENSMUSG00000017309	11	102041509	102055620	1	protein_coding
CD302	-3.7391400793	5.815489274569E-36	1.96387879006743E-34	-1	0.9436474014	0.0181864952	0.0733242653	0	-2.40607	2.49131e-08	1.76215e-07	-1	-0.2399297221	0.3105222973	0.6180715469	0	18.3775	16.7085	53.7722	69.0805	61.6778	49.248	5.54666	6.53809	7.77226	3.23459	6.52849	6.67312	5.47873	60.0021	29.6194	6.619	25.4298	ENSMUSG00000060703	2	60251993	60284488	-1	protein_coding
CD33	-5.54922357	5.53716152814598E-81	8.91792777305804E-79	-1	0.2766110152	0.1836859805	0.3723264696	0	-6.38169	3.93695e-139	2.54536e-136	-1	0.741604699	0.0036739262	0.0459368667	0	42.5689	58.7636	38.5555	62.0308	70.9105	75.89	0.942494	0.365458	0.877929	1.41459	1.7905	3.15984	2.12164	69.6104	46.6293	0.728627	29.7725	ENSMUSG00000004609	7	43524216	43544428	-1	protein_coding
CD34	-4.7329066321	2.45272729738819E-31	6.67386292459178E-30	-1	1.9910288678	2.32508641899812E-09	7.72194645533119E-08	1	-2.80252	3.03652e-06	1.59286e-05	-1	0.064075988	0.8060358643	0.931096926	0	1.95701	1.02366	2.57523	4.32463	7.86755	7.29027	0.397327	0.417079	0.0911681	0.103873	0.253913	0.398915	0.252234	6.49415	1.85197	0.301858	2.22505	ENSMUSG00000016494	1	194938819	194961279	1	protein_coding
CD36	-6.1438273876	1.35230306173313E-147	1.63920483235661E-144	-1	-0.378157607	0.3012134367	0.5113530376	0	-7.88433	4.43773e-83	9.46518e-81	-1	1.038463417	2.0309162626291E-05	0.0009369909	1	169.024	67.1181	205.503	123.614	128.025	101.801	0.851848	0.738328	1.22929	1.9109	2.43616	2.7066	2.35122	117.813	147.215	0.939822	67.0799	ENSMUSG00000002944	5	17781690	17888801	-1	protein_coding
CD38	-0.8708479567	2.88594098469372E-05	0.0001193716	0	-0.1593166889	0.6418161326	0.7968849649	0	-2.13178	2.37594e-09	1.9e-08	-1	0.9597500039	4.58840288354034E-08	5.14109686723952E-06	0	12.5605	10.3448	25.632	13.7407	11.9272	18.8482	4.34646	4.03907	5.67498	10.8883	9.41172	11.9397	10.7466	14.8387	16.1791	4.68684	11.6128	ENSMUSG00000029084	5	43868553	43912375	1	protein_coding
CD3D	2.925699822	4.03653922762662E-25	8.11926069445141E-24	1	-1.0525158446	0.0065270624	0.0338656197	0	1.64629	4.19253e-06	2.14489e-05	1	0.0931180054	0.5859852454	0.8223810825	0	35.4206	34.9549	10.9284	8.21699	11.7579	14.2252	91.5887	101.869	99.3949	145.281	108.021	83.0045	112.102	11.4	27.1013	97.6175	62.0553	ENSMUSG00000032094	9	44981786	44987339	1	protein_coding
CD3E	2.9130634423	5.46696485673729E-24	1.03120120897229E-22	1	-1.6911574342	1.18466096540278E-05	0.0001750321	-1	0.989596	0.00413704	0.0116135	0	0.059825805	0.6987817199	0.8800358146	0	73.6814	74.9426	25.6903	10.3081	17.3061	22.4105	143.098	159.584	154.414	192.845	160.763	118.197	157.268	16.6749	58.1048	152.365	96.1033	ENSMUSG00000032093	9	44998740	45009627	-1	protein_coding
CD3G	2.6022919545	1.69934715642638E-17	2.18646169607017E-16	1	-1.7732996815	1.40936020840075E-05	0.000203677	-1	0.608121	0.0976251	0.175114	0	0.0254881491	0.8688260223	0.9536109376	0	176.561	199.894	61.5551	21.7144	38.0101	50.4319	278.561	284.484	276.317	360.478	271.129	232.301	287.969	36.7188	146.003	279.787	187.62	ENSMUSG00000002033	9	44969572	44980431	-1	protein_coding
CD4	2.0769500497	9.29411094932582E-16	1.06706215988995E-14	1	-0.9658148131	0.007219684	0.0366298133	0	0.808643	0.0121285	0.0299862	0	0.1906970917	0.1765778083	0.474661175	0	59.4304	69.0009	27.774	16.5692	26.7666	35.1344	129.431	117.208	90.2702	148.372	130.592	134.18	137.715	26.1567	52.0684	112.303	82.0607	ENSMUSG00000023274	6	124864692	124888221	-1	protein_coding
CD40	1.2774023889	5.5546860921122E-05	0.0002193211	1	-0.5107729607	0.0011842893	0.0088408785	0	1.21664	9.6563e-11	8.93867e-10	1	-0.3633224446	0.1202810175	0.3897556726	0	53.9896	63.2884	55.5886	44.6416	40.5281	36.403	138.602	167.718	189.475	64.9447	138.868	158.763	120.859	40.5242	57.6222	165.265	96.0675	ENSMUSG00000017652	2	165055627	165072948	1	protein_coding
CD40LG	1.4291047436	9.7901556911475E-06	4.35452058174619E-05	1	-0.1491699925	0.7385280952	0.8569949067	0	0.967195	0.0164346	0.0391271	0	0.2456866473	0.0673778949	0.2836793856	0	14.2787	14.1038	4.33746	5.78312	8.10569	15.3439	29.1658	26.4434	24.2637	36.5966	29.2807	33.6468	33.1747	9.74424	10.9067	26.6243	20.1125	ENSMUSG00000031132	X	57212143	57224042	1	protein_coding
CD44	-1.9269465018	8.18928571780081E-21	1.27956200384444E-19	-1	0.109196622	0.6048859823	0.7721957283	0	-1.56647	5.30404e-29	1.81381e-27	-1	-0.2697319105	0.0301476644	0.1761100429	0	418.241	437.689	351.029	515.471	455.917	319.663	164.249	168.824	178.025	124.734	154.343	145.719	141.599	430.35	402.32	170.366	286.159	ENSMUSG00000005087	2	102811141	102901665	-1	protein_coding
CD5	2.8199230303	1.55500108793844E-24	3.0196652661307E-23	1	-0.6252071333	0.1220799976	0.2839950455	0	1.97593	7.56763e-08	5.01335e-07	1	0.1124745099	0.3598974806	0.663880522	0	23.2614	31.8577	9.69045	8.53575	13.1579	18.748	110.735	112.849	96.065	138.34	115.25	109.119	120.903	13.4805	21.6032	106.55	65.6341	ENSMUSG00000024669	19	10718143	10738974	-1	protein_coding
CD53	-0.9621406239	1.19329095761703E-10	9.13653060002585E-10	0	-1.1339535293	3.1864972934501E-09	1.03321231191851E-07	-1	-2.21831	3.98825e-26	1.20987e-24	-1	0.0709505139	0.6429682789	0.8537844386	0	647.264	666.687	482.552	260.646	254.06	294.121	180.905	133.346	155.189	192.867	148.151	177.17	172.729	269.609	598.834	156.48	299.413	ENSMUSG00000040747	3	106759921	106790149	-1	protein_coding
CD55	1.943024483	1.91820934802494E-09	1.31209621307878E-08	1	0.8937616369	0.0122884169	0.0546237374	0	1.72253	3.29944e-11	3.18833e-10	1	1.0402303924	3.99628365923925E-10	7.10885304537869E-08	1	3.98422	6.05163	4.32429	5.78277	7.54011	14.1764	21.3988	15.4782	22.771	55.289	38.5543	42.2739	45.3724	9.16643	4.78671	19.8827	19.8021	ENSMUSG00000026399	1	130439027	130462744	-1	protein_coding
CD59A	-1.8684394388	4.37734800340282E-05	0.0001757885	-1	1.1155061711	0.0400496085	0.1300356909	0	0.123968	0.875512	0.920687	0	-0.302668578	0.2666744043	0.574018741	0	0.122116	0.110514	0.518557	0.69662	0.649495	0.644713	0.405483	0.259281	0.652758	0.332793	0.0908395	0.390169	0.271267	0.663609	0.250396	0.439174	0.406112	ENSMUSG00000032679	2	104095801	104115354	1	protein_coding
CD6	2.5786123288	1.78266567992347E-26	3.83706292283341E-25	1	-0.8901593958	0.0273004124	0.0989517314	0	1.43481	0.000222662	0.000840478	1	0.1193967646	0.359029722	0.6632824254	0	35.5195	41.8305	11.5172	10.4146	15.3348	19.0495	103.332	100.746	84.8953	128.377	103.63	99.169	110.392	14.933	29.6224	96.3244	62.818	ENSMUSG00000024670	19	10789341	10830058	-1	protein_coding
CD68	-4.8260902947	5.56472973533552E-85	1.0419617116627E-82	-1	-0.1054286609	0.6496611392	0.8018274171	0	-4.52633	2.71407e-80	5.45159e-78	-1	-0.3725395557	0.0648246111	0.2775554997	0	625.308	531.424	810.521	626.904	679.833	498.385	31.2025	29.2054	40.8647	18.6503	30.145	29.2961	26.0305	601.707	655.751	33.7575	329.312	ENSMUSG00000018774	11	69664213	69666153	-1	protein_coding
CD7	3.1145349333	4.7781979104451E-28	1.11383275380021E-26	1	-2.4995516138	1.32194362797154E-14	1.02977259117149E-12	-1	0.392173	0.165516	0.267437	0	0.0603425051	0.7399906966	0.9005179121	0	100.127	112.027	55.1044	9.78097	16.2823	16.3257	134.35	140.05	155.062	193.041	166.305	109.35	156.232	14.1297	89.0861	143.154	100.65	ENSMUSG00000025163	11	121036747	121039418	-1	protein_coding
CD70	3.0141512952	1.56948562057154E-06	7.78858507377359E-06	1	-1.469171655	0.0315430473	0.1098218416	0	1.51684	0.0375141	0.0796356	0	-0.5796532647	0.0276902739	0.1668863695	0	1.3019	0.715815	0.0615134	0.159986	0.189491	0.0356593	2.01497	3.25079	2.61294	0.895425	1.88608	1.58319	1.4549	0.128379	0.693076	2.62623	1.22565	ENSMUSG00000019489	17	57145997	57149777	-1	protein_coding
CD74	-1.6121533196	2.81874922124465E-12	2.48975695270165E-11	-1	0.7241796016	0.0170939665	0.0697851895	0	-0.992031	0.000312159	0.00113602	0	0.1005328924	0.4857696587	0.7623424703	0	4710.4	3994.38	7822	10799.6	10269.8	6691.36	2844.75	3619.72	3608.49	3310.03	4010.46	4070.86	3797.12	9253.59	5508.93	3357.65	5479.32	ENSMUSG00000024610	18	60803848	60812646	1	protein_coding
CD79A	2.3794685625	1.35582300162276E-12	1.23179327614886E-11	1	4.735327847	3.51985907131536E-28	1.49891243074703E-25	1	5.24079	3.49225e-41	2.07618e-39	1	2.0075901269	1.30981944112419E-25	1.88341120471649E-22	1	0.324333	0.634524	1.12824	17.8569	19.656	45.1755	34.7343	25.3061	43.5343	215.72	152.545	179.519	182.595	27.5628	0.695699	34.5249	61.3445	ENSMUSG00000003379	7	24897381	24902197	1	protein_coding
CD79B	1.8014187516	2.6064936869043E-10	1.93147220408922E-09	1	2.5420518633	8.15142376562965E-11	3.54077014260542E-09	1	2.60247	3.80461e-12	4.03453e-11	1	1.6856620147	2.62532968099783E-21	2.38421387608513E-18	1	2.57359	2.43784	6.31025	20.7449	19.6249	37.9796	30.4598	24.743	32.7909	147.893	91.631	108.38	115.968	26.1165	3.77389	29.3312	43.7974	ENSMUSG00000040592	11	106311341	106314762	-1	protein_coding
CD80	-0.2588452234	0.4396716556	0.5790962999	0	-1.0972126157	8.3455445543522E-06	0.0001293897	-1	-0.899634	2.51784e-05	0.000113638	0	-0.3977221564	0.08853968	0.3293832671	0	37.6723	42.0029	27.7115	13.3814	15.4538	20.4664	20.9198	25.1787	25.143	9.32687	18.1863	23.6691	17.0608	16.4339	35.7956	23.7472	23.2593	ENSMUSG00000075122	16	38458933	38486933	1	protein_coding
CD83	0.0392555774	0.9018844616	0.9432925084	0	1.5287599475	0.000002833	4.94428929064128E-05	1	1.62824	6.13502e-07	3.59466e-06	1	-0.0108063815	0.9625637265	0.9878099857	0	38.0217	50.6404	20.5299	89.2236	107.562	140.67	121.676	124.543	171.67	93.5987	121.816	216.198	143.871	112.485	36.3973	139.296	108.012	ENSMUSG00000015396	13	43785107	43803130	1	protein_coding
CD84	-1.8941885991	3.59294031196105E-31	9.71232492074822E-30	-1	0.2684187576	0.0870914686	0.2264189137	0	-1.99343	1.48899e-31	5.86774e-30	-1	0.3129135589	0.0329495847	0.1863058829	0	152.252	152.667	170.502	196.423	181.1	175.734	44.1391	38.2971	45.1798	69.8721	52.3106	51.3965	57.8597	184.419	158.474	42.5387	110.823	ENSMUSG00000038147	1	171839697	171890718	1	protein_coding
CD8A	3.8659986774	3.09530358426085E-34	9.68586098493366E-33	1	-1.316298612	0.0007422826	0.006071004	0	2.73049	3.12006e-15	4.2834e-14	1	-0.2804262004	0.139339463	0.4221036577	0	9.49677	15.1189	5.3224	2.2482	4.4504	4.85183	67.8741	91.2165	91.2096	78.0023	86.5419	49.6154	71.3865	3.85014	9.97936	83.4334	42.1624	ENSMUSG00000053977	6	71373427	71379173	1	protein_coding
CD8B1	3.9741639869	1.23907000133393E-27	2.83105369054778E-26	1	-1.1667246848	0.0022154997	0.0145595409	0	3.18387	1.06712e-23	2.76661e-22	1	-0.3868360321	0.0781119115	0.3078622734	0	13.1424	18.8899	7.99467	3.04796	7.22206	6.33049	114.992	181.955	160.696	138.02	135.87	67.1044	113.665	5.5335	13.3423	152.548	71.2721	ENSMUSG00000053044	6	71322788	71337494	1	protein_coding
CD9	-2.9599311393	4.99477058669897E-55	3.34402794715883E-53	-1	-1.5181753093	1.3675225590092E-11	6.75408113358073E-10	-1	-4.20615	5.41506e-69	8.61785e-67	-1	-0.2876371279	0.1048193786	0.3610299021	0	605.535	676.553	411.694	203.885	221.611	208.788	36.7121	31.3926	41.7944	27.2387	35.2695	39.3915	33.9666	211.428	564.594	36.633	211.655	ENSMUSG00000030342	6	125460266	125494791	-1	protein_coding
CD93	-4.6681112669	2.4992436611241E-130	1.79875252372966E-127	-1	0.7617384722	0.0228269723	0.0866419644	0	-4.47682	8.92349e-30	3.19962e-28	-1	0.5134900818	0.0224314913	0.1464083956	0	16.5436	13.2577	34.6154	37.3441	41.4904	35.0968	1.12971	0.716635	1.4758	1.78455	1.51981	2.20695	1.8371	37.9771	21.4722	1.10738	15.5985	ENSMUSG00000027435	2	148436640	148443563	-1	protein_coding
CD96	2.9919820991	1.51288200905529E-24	2.94035321101707E-23	1	-1.4004225031	0.0003211951	0.0029912103	0	1.23138	0.000403774	0.00143411	0	0.1932563654	0.2381317675	0.5458235692	0	17.5288	21.7171	7.44697	3.45692	5.71548	7.12828	45.704	45.7092	44.648	71.069	50.9386	43.5252	55.1776	5.43356	15.5643	45.3537	30.3823	ENSMUSG00000022657	16	46035657	46120251	-1	protein_coding
CDC20	0.5703611099	0.0644127826	0.1256876046	0	1.4322677104	0.0001328172	0.0014226807	0	1.89139	6e-09	4.57365e-08	1	0.1605881658	0.3771790855	0.6789302233	0	3.54928	5.18265	1.86758	6.0222	10.4848	13.0651	15.8104	17.8459	12.4489	22.9804	14.2498	16.8998	18.0433	9.85737	3.53317	15.3684	11.7006	ENSMUSG00000006398	4	118432901	118437352	-1	protein_coding
CDC25A	-0.0297995258	0.9122637959	0.9505020907	0	1.1863707998	6.41844144840396E-05	0.0007583021	1	1.26081	1.42427e-08	1.03283e-07	1	-0.0803435984	0.6029086725	0.8308592879	0	2.0784	2.50112	2.58585	3.53266	5.42895	7.21559	7.05373	8.39873	5.23285	7.87701	6.44892	5.8517	6.72588	5.3924	2.38846	6.8951	5.35046	ENSMUSG00000032477	9	109875579	109893895	1	protein_coding
CDC25B	2.0362424712	6.15749760459016E-17	7.65730709132375E-16	1	0.4068256422	0.0934849955	0.2373414109	0	2.21081	5.80451e-23	1.42624e-21	1	0.1833643002	0.3229878581	0.6304474538	0	8.67245	13.4012	7.70992	12.771	11.8882	17.3108	62.1087	64.2796	41.7053	92.9586	62.7804	54.143	69.9607	13.99	9.92786	56.0312	37.4774	ENSMUSG00000027330	2	131186949	131198497	1	protein_coding
CDC37	0.6974705046	1.24957695151875E-05	5.45884043445152E-05	0	0.2025112841	0.2199347937	0.4195312016	0	1.06301	5.61469e-13	6.40718e-12	1	-0.1835004218	0.1136337233	0.3782310756	0	66.0624	74.4231	80.1976	74.407	92.2188	78.5644	174.666	217.797	201.278	170.461	175.052	154.925	166.813	81.7301	73.561	197.914	130.004	ENSMUSG00000019471	9	21133222	21149982	-1	protein_coding
CDC42BPB	-1.5392889036	2.9227868201635E-08	1.76447452831417E-07	-1	0.5035403183	0.0566591181	0.1671426538	0	-0.813173	9.75918e-06	4.72299e-05	0	-0.2160385804	0.2258626542	0.5340552247	0	16.3809	12.2807	17.263	28.3001	23.2734	15.6628	10.4284	11.3268	9.79841	7.02738	10.5283	11.0033	9.51966	22.4121	15.3082	10.5179	14.4395	ENSMUSG00000021279	12	111292972	111377718	-1	protein_coding
CDC42EP2	-0.8202048733	0.0031591849	0.0089121984	0	-1.7177238236	1.18605093773134E-14	9.31487463924003E-13	-1	-1.7328	1.28156e-11	1.2959e-10	-1	-0.6860174828	0.0025495553	0.0358245738	0	21.4914	33.3447	22.3945	8.0391	7.61676	6.95859	7.29582	11.6904	9.25664	3.42583	6.87132	5.59793	5.29836	7.53815	25.7435	9.41429	11.9986	ENSMUSG00000045664	19	5917556	5924816	-1	protein_coding
CDC42EP3	1.5530408282	1.98191025887716E-18	2.69453218253836E-17	1	-0.0004831183	0.9981096859	0.9988867209	0	2.13572	3.99676e-23	9.96253e-22	1	-0.5637259467	0.0004168761	0.0097999961	0	12.0802	19.3991	16.618	15.3363	15.2649	16.9775	73.425	89.0797	93.6073	47.7691	63.6313	62.8413	58.0806	15.8596	16.0324	85.3707	43.8358	ENSMUSG00000036533	17	79334025	79355091	-1	protein_coding
CDC42EP4	-3.291681653	6.46048627491009E-37	2.24083523188937E-35	-1	-0.0228340791	0.9006603504	0.9488896748	0	-2.6552	2.94855e-48	2.24274e-46	-1	-0.5764735226	0.0069751585	0.0693696604	0	19.5134	20.9441	23.5769	23.9008	22.1083	17.7222	3.9915	3.62095	4.589	1.85238	3.01358	3.07323	2.6464	21.2438	21.3448	4.06715	12.3255	ENSMUSG00000041598	11	113726850	113751881	-1	protein_coding
CDC45	0.3063448063	0.3111264152	0.448155136	0	0.7791332399	0.052558021	0.158509499	0	1.50031	8.73565e-05	0.000358666	1	-0.338991002	0.0779033649	0.3075320432	0	2.48714	5.75125	2.13645	3.62384	6.10978	8.75406	13.3885	12.8057	8.13695	10.8741	8.18953	8.96601	9.34321	6.16256	3.45828	11.4437	7.60194	ENSMUSG00000000028	16	18780447	18811987	-1	protein_coding
CDC6	0.9031770279	0.0017255988	0.0051432983	0	0.4125787784	0.2859655304	0.4947149463	0	1.64743	5.0135e-05	0.000214839	1	-0.2785863174	0.2132958319	0.5188073836	0	1.37838	3.07908	1.11349	2.01683	2.8438	3.20167	8.02253	9.32897	4.65887	7.49622	4.34192	6.35482	6.06432	2.68743	1.85698	7.33679	4.48638	ENSMUSG00000017499	11	98907801	98923940	1	protein_coding
CDCA2	0.6523749934	0.0350748785	0.0752150398	0	0.8684065097	0.052010025	0.1573024162	0	1.65266	0.00016262	0.000630756	1	-0.0722113567	0.703531838	0.8819486861	0	1.88111	2.48011	0.598602	1.81561	2.57968	4.26419	7.53379	6.77028	5.33542	8.30225	5.61026	6.72531	6.87927	2.88649	1.65327	6.5465	4.49138	ENSMUSG00000048922	14	67676331	67715841	-1	protein_coding
CDCA3	0.5127736792	0.0966407956	0.1757043846	0	0.9001365101	0.0139104588	0.0598755891	0	1.44868	1.08836e-05	5.23897e-05	1	-0.0089898423	0.963391383	0.9881546476	0	9.0964	15.6326	5.66145	10.8168	19.5948	27.4045	40.9082	34.1253	25.5706	44.3261	28.4922	35.2157	36.0113	19.272	10.1302	33.5347	24.7371	ENSMUSG00000023505	6	124829547	124833701	1	protein_coding
CDCA5	0.7819659735	0.0139725255	0.033524454	0	0.9349586092	0.0125553534	0.0555245254	0	1.97083	1.13271e-10	1e-09	1	-0.1906705149	0.3051183295	0.6139012098	0	1.31059	2.42598	1.26914	2.00676	3.91203	4.34074	8.64761	8.44692	6.42856	8.94633	5.77918	7.37077	7.36543	3.41984	1.66857	7.84103	5.07372	ENSMUSG00000024791	19	6084983	6091777	1	protein_coding
CDCA7	0.2819955963	0.3793760809	0.5193420423	0	1.2009604723	0.0014960008	0.0106532382	0	1.78803	1.63684e-07	1.04007e-06	1	-0.2171496196	0.2775505964	0.5856914656	0	3.04744	5.29254	2.26851	3.64463	8.49167	11.3311	13.9312	20.1944	8.49308	13.5319	12.0913	11.5099	12.3777	7.82247	3.53616	14.2062	9.48564	ENSMUSG00000055612	2	72476159	72486893	1	protein_coding
CDCA7L	1.0447376288	0.0010510555	0.0032667827	0	0.4544025399	0.2661924624	0.4725378561	0	1.66601	2.61993e-06	1.387e-05	1	-0.1487891877	0.3654519556	0.668349072	0	4.40984	8.11511	2.60047	3.22747	8.05825	8.53309	20.7887	20.5753	16.1123	21.847	16.9727	15.2821	18.0339	6.60627	5.04181	19.1588	12.2102	ENSMUSG00000021175	12	117804289	117878706	1	protein_coding
CDCA8	0.4025177654	0.1862005284	0.2994472711	0	1.104882452	0.0020407508	0.0136834613	0	1.59894	3.5482e-06	1.83798e-05	1	-0.0508426962	0.8091677707	0.9319064985	0	3.8923	10.0682	4.82872	8.93457	15.1096	18.9033	28.7856	25.1664	14.5775	28.6422	16.906	20.5185	22.0222	14.3158	6.26307	22.8432	16.3611	ENSMUSG00000028873	4	124918465	124939311	-1	protein_coding
CDCP1	6.2047432997	4.66404299123649E-50	2.60722267308659E-48	1	-2.1758414871	0.000257082	0.0025083818	0	3.76833	3.01485e-18	5.28595e-17	1	-0.3605827431	0.0353045092	0.1940781027	0	0.176473	0.288301	0.0847043	0.0173479	0.015455	0.0432165	2.9811	3.89911	4.29474	2.7192	3.25081	2.85717	2.94239	0.0253398	0.183159	3.72498	1.71897	ENSMUSG00000035498	9	123170824	123216038	-1	protein_coding
CDH1	-0.8183096385	0.0003627982	0.001240072	0	-3.0081888618	1.93726080485021E-23	4.47273841004152E-21	-1	-4.32764	1.38597e-42	8.58513e-41	-1	0.3038031062	0.1364290754	0.4173167338	0	30.8556	35.1156	17.2316	2.39777	3.47163	3.73125	2.10848	1.31712	1.57002	2.18801	2.64743	2.25327	2.3629	3.20022	27.7343	1.66521	8.74065	ENSMUSG00000000303	8	106603351	106670246	1	protein_coding
CDH10	2.2250078066	0.0001112931	0.000419851	1	-1.8667383153	0.0010156026	0.0078578256	0	-0.800509	0.238493	0.358291	0	0.3647436628	0.1862269574	0.485580406	0	0.274885	0.320356	0.207048	0.0244106	0.0760461	0.100708	0.215071	0.0716863	0.224157	0.329445	0.253678	0.300319	0.294481	0.0670549	0.26743	0.170305	0.199818	ENSMUSG00000022321	15	18818947	19014236	1	protein_coding
CDH13	-2.9202180021	3.59555224861018E-12	3.14863740827912E-11	-1	-0.1788627738	0.5814606475	0.7536884732	0	-4.22525	5.38514e-09	4.1e-08	-1	0.2485689797	0.262967435	0.5707551058	0	1.05634	0.86656	0.602096	0.515889	0.543424	0.574204	0	0.0679627	0.0115969	0.0834158	0.0834788	0.0412596	0.0693847	0.544506	0.841665	0.0265199	0.370519	ENSMUSG00000031841	8	118283733	119324921	1	protein_coding
CDH17	2.7184062241	5.08237502775435E-15	5.51093122712855E-14	1	-2.910834852	5.80564796551932E-12	3.09037866564574E-10	-1	-1.24803	0.00354825	0.0101255	0	0.5901625453	0.0104060749	0.0911455949	0	0.835253	1.21005	0.517945	0.0877576	0.0717075	0.112809	0.416358	0.552399	0.331083	0.800018	0.725888	0.769864	0.765257	0.090758	0.854416	0.43328	0.535928	ENSMUSG00000028217	4	11758147	11817895	1	protein_coding
CDH2	5.0170046806	1.05809327632157E-39	4.06827149364975E-38	1	0.0101271659	0.9865635955	0.992758688	0	4.78238	1.90829e-32	7.72616e-31	1	0.1657325664	0.4326916914	0.7221494461	0	0.0257906	0.123256	0.0801331	0.0493755	0.079866	0.137943	2.7768	3.22886	3.27277	2.84047	3.27735	5.35042	3.82275	0.0890615	0.0763932	3.09281	1.77025	ENSMUSG00000024304	18	16588877	16809246	-1	protein_coding
CDH22	3.7365845334	4.62991160697168E-20	6.93312706242944E-19	1	0.3398755844	0.5843668812	0.7557175425	0	3.97893	2.32897e-13	2.75023e-12	1	0.0817110073	0.7202418824	0.8913188132	0	0.0395968	0.102094	0.0534052	0.0658441	0.0891601	0.0630769	0.889879	1.32059	1.12335	0.968379	1.47785	1.34432	1.26352	0.0726937	0.065032	1.11127	0.628129	ENSMUSG00000053166	2	165111507	165234853	-1	protein_coding
CDH24	1.7414456703	6.12208134620966E-11	4.82208124092184E-10	1	-0.2271612458	0.6019315694	0.77014993	0	1.06724	0.0149912	0.0360853	0	0.322249989	0.0988815584	0.3487553134	0	0.891937	1.33234	0.455013	0.6673	0.562716	1.12964	2.86669	2.38425	1.55654	3.14139	3.43107	3.25038	3.27428	0.786552	0.893097	2.26916	1.80577	ENSMUSG00000059674	14	54631992	54641364	-1	protein_coding
CDH26	5.0205195643	1.37645730332981E-08	8.61445330244265E-08	1	NA	NA	NA	0	4.06906	1.63044e-05	7.62828e-05	1	0.0518948929	0.8492120045	0.9464638379	0	0	0.0176404	0.0152788	0	0.00959465	0.00905496	0.341011	0.415636	0.277245	0.210485	0.432695	0.515399	0.386193	0.00621654	0.0109731	0.344631	0.187003	ENSMUSG00000039155	2	178430531	178487366	1	protein_coding
CDH3	2.1745110719	0.0102920697	0.0256089733	0	-2.8228564217	4.59729075277447E-06	0.000076012	-1	-0.451235	0.50644	0.633977	0	-0.4043097841	0.1323322051	0.4101917771	0	0.276673	0.307466	0.0987217	0.0264176	0.0187041	0	0.062997	0.2681	0.268632	0.0403747	0.143345	0.116378	0.100033	0.0150406	0.22762	0.19991	0.135651	ENSMUSG00000061048	8	106510891	106557297	1	protein_coding
CDHR1	7.9063140603	5.51854673050694E-31	1.47445069315899E-29	1	-1.7095460938	0.0137183685	0.0593788482	0	4.47399	3.96206e-21	8.60137e-20	1	0.6292197569	0.0010945116	0.0202637306	0	0.0451331	0.0580546	0.050327	0	0.0127123	0.00600069	1.32739	1.37871	1.8361	2.22276	2.63614	3.07456	2.64449	0.00623766	0.0511716	1.51407	1.05399	ENSMUSG00000021803	14	37077850	37098311	-1	protein_coding
CDK1	0.47042921	0.1591744469	0.2642695132	0	1.3257312475	0.0008746808	0.0069377104	0	1.78996	1.01752e-06	5.75965e-06	1	0.0655780713	0.7511081036	0.9064094388	0	5.87254	10.8112	6.18683	10.0112	20.6838	27.9808	43.0387	42.9399	23.7348	43.3875	26.3318	36.6339	35.4511	19.5586	7.62352	36.5711	24.8011	ENSMUSG00000019942	10	69336635	69352938	-1	protein_coding
CDK14	-3.1505244616	1.21830008199643E-45	5.88232058458276E-44	-1	0.1078051121	0.7309570012	0.8527535014	0	-3.0064	1.24621e-18	2.25375e-17	-1	-0.031911171	0.8827126495	0.9597236425	0	7.13196	7.67692	12.248	10.4349	10.6702	10.3602	1.11468	1.56317	0.915406	1.41883	1.54789	1.66	1.54224	10.4884	9.01896	1.19775	5.56185	ENSMUSG00000028926	5	4803391	5420312	-1	protein_coding
CDK18	-3.3861231669	9.83058135462861E-23	1.72042643752623E-21	-1	-2.2869253047	1.08255984623562E-07	0.000002616	-1	-5.73647	2.2752e-22	5.38577e-21	-1	-0.0094698721	0.9714954192	0.9913780136	0	5.72093	15.0089	2.87561	1.0487	1.26883	1.26831	0.126866	0.0234749	0.183021	0.211341	0.104263	0.244106	0.18657	1.19528	7.86848	0.111121	2.34036	ENSMUSG00000026437	1	132112237	132139684	-1	protein_coding
CDK20	-3.3650092248	7.28024136270627E-42	3.07090180997231E-40	-1	-0.216880344	0.5623012564	0.7387560962	0	-3.98975	1.04624e-19	2.04204e-18	-1	0.304606833	0.2224038928	0.5305334296	0	12.9341	5.79966	17.5021	13.2268	9.60473	8.08007	0.532339	1.01167	1.06246	1.32593	1.0441	1.30488	1.22497	10.3039	12.0786	0.868823	6.11907	ENSMUSG00000021483	13	64432553	64439720	1	protein_coding
CDK5R1	1.7750083948	2.28264596157411E-07	1.26040803502789E-06	1	-0.3807592542	0.2752210485	0.4823542118	0	1.45176	1.13021e-08	8.28005e-08	1	-0.0830975366	0.6906872511	0.875601243	0	2.42313	2.58733	1.6614	1.12849	1.43767	2.30369	7.22898	6.95021	7.99283	4.64875	9.04844	8.90882	7.53534	1.62328	2.22395	7.39067	4.69331	ENSMUSG00000048895	11	80477023	80481184	1	protein_coding
CDK9	-0.8702639492	6.97594450255133E-11	5.4703090854021E-10	0	-0.313964322	0.0281985057	0.1011925028	0	-1.09516	1.59037e-18	2.84875e-17	-1	-0.1199464549	0.2226974388	0.5308593342	0	139.089	130.158	135.411	111.351	110.218	100.747	71.2545	73.7001	65.6696	69.087	67.9999	64.5954	67.2274	107.439	134.886	70.2081	94.94	ENSMUSG00000009555	2	32705784	32713076	-1	protein_coding
CDKL1	2.5372652714	3.88874876786155E-05	0.0001573468	1	NA	NA	NA	0				0	1.2407341532	3.99316000190532E-06	0.000239243	1	0	0	0	0.0579384	0.0513423	0.129109	0.0290012	0.0324536	0.0275749	0.59702	0.333511	0.94747	0.626	0.0794632	0	0.0296766	0.183785	ENSMUSG00000020990	12	69746848	69790707	-1	protein_coding
CDKL5	1.9999919337	5.3388716180315E-08	3.14394150434374E-07	1	-0.0603094572	0.8915465096	0.944375975	0	1.97162	1.47693e-09	1.20776e-08	1	-0.0595341814	0.7690914889	0.9140841466	0	0.298504	0.301811	0.249744	0.132059	0.147485	0.417877	1.50402	1.43992	1.30758	0.903791	1.48826	1.75495	1.38233	0.232474	0.283353	1.41717	0.828833	ENSMUSG00000031292	X	160771923	160994704	-1	protein_coding
CDKN1A	-1.3971915158	6.5304830004847E-06	2.98183096717215E-05	-1	-0.783903541	0.0008067904	0.0064987489	0	-1.86349	2.53921e-15	3.50693e-14	-1	-0.2893574234	0.2082077564	0.5121346879	0	341.62	363.909	217.946	166.113	169.844	194.161	112.568	90.4886	104.014	45.6247	84.8534	117.595	82.691	176.706	307.825	102.357	167.395	ENSMUSG00000023067	17	29090979	29100722	1	protein_coding
CDKN2A	3.5158922179	2.98758238648226E-18	4.0120705506165E-17	1	-1.0807744203	0.0388606979	0.1276242594	0	2.23014	8.77272e-08	5.76736e-07	1	-0.0075261156	0.9732637788	0.991780824	0	0.63582	1.06136	0.57048	0.389735	0.246552	0.268513	3.74881	5.08682	4.61433	3.40304	4.69187	5.66115	4.58535	0.3016	0.755887	4.48332	2.53154	ENSMUSG00000044303	4	89274471	89294653	-1	protein_coding
CDKN2B	5.6986665053	1.63030845617744E-31	4.51836751555026E-30	1	-2.5679184018	1.40536757795363E-06	2.64808838705264E-05	-1	3.48748	2.57447e-16	3.87369e-15	1	-0.5850777046	0.0214651798	0.1423449952	0	2.16071	2.00334	0.508727	0.125372	0.23289	0.179607	19.5989	25.2673	22.9726	5.44933	18.3717	15.1692	12.9967	0.17929	1.55759	22.6129	9.33664	ENSMUSG00000073802	4	89306289	89311032	-1	protein_coding
CDKN2C	0.6837634039	0.006717549	0.0175430174	0	0.3377654864	0.2293593823	0.429496853	0	1.0834	3.65018e-05	0.000160541	1	-0.0728710122	0.6947127613	0.8770958291	0	4.56933	6.82963	4.2616	5.02357	7.08047	6.84469	12.4008	13.7176	11.2719	16.16	10.3891	9.82171	12.1236	6.31624	5.22019	12.4634	9.03087	ENSMUSG00000028551	4	109660876	109667189	-1	protein_coding
CDKN3	0.0420474205	0.912737312	0.950620927	0	1.360748856	0.0008003179	0.00645747	0	1.22236	0.000211208	0.000801334	1	0.2160454757	0.3233331579	0.6306220911	0	2.13446	3.03234	2.60273	3.62029	6.7295	11.1156	8.53268	8.49299	5.54439	12.0379	7.21867	8.51988	9.25882	7.15513	2.58984	7.52335	6.63179	ENSMUSG00000037628	14	46760541	46771525	1	protein_coding
CDON	2.492603061	2.13211801341015E-27	4.78604385641804E-26	1	-0.9426554163	0.0181130203	0.0730935646	0	1.29091	0.000688932	0.00232252	0	0.1248807988	0.2909733362	0.599772261	0	4.9	5.4644	1.75209	1.44513	2.08761	2.59937	12.6518	10.9979	13.2934	12.2826	14.5721	14.0737	13.6428	2.04404	4.03883	12.3144	8.01001	ENSMUSG00000038119	9	35421128	35507652	1	protein_coding
CDR2	0.0063417395	0.9785410469	0.9884118613	0	0.9367687358	0.0011725268	0.0087667305	0	1.23989	3.87715e-06	1.99588e-05	1	-0.2675645155	0.106823013	0.3652132135	0	1.77887	1.61035	2.52369	3.79338	4.88243	3.01152	6.89507	5.13925	5.22155	5.51259	4.43234	4.79019	4.91171	3.89578	1.97097	5.75196	4.1326	ENSMUSG00000030878	7	120957036	120982312	-1	protein_coding
CDS1	-3.1208242929	6.45508778533305E-21	1.01340918053173E-19	-1	0.5188812625	0.0409178123	0.1322050308	0	-2.23991	5.66237e-15	7.58735e-14	-1	-0.2596754231	0.3202809021	0.6280528607	0	5.28918	1.87924	4.72493	5.9636	5.69055	4.22523	0.671604	0.620245	0.67008	0.318286	1.08116	1.05402	0.817822	5.29313	3.96445	0.653976	2.68234	ENSMUSG00000029330	5	101765130	101823858	1	protein_coding
CEACAM1	-3.1111170632	2.44313288309502E-42	1.04977226549555E-40	-1	2.0427414514	5.83046775402073E-23	1.3144618067094E-20	1	-0.712747	0.000371095	0.00132922	0	-0.3098728985	0.0969908736	0.3454611015	0	13.3784	17.4634	15.667	55.1061	56.1031	79.5282	11.9425	9.13923	12.2603	7.52702	8.0369	11.0824	8.88211	63.5791	15.5029	11.114	24.7695	ENSMUSG00000074272	7	25461707	25477603	-1	protein_coding
CEACAM10	-7.9279048753	2.73920081901179E-40	1.06926328919763E-38	-1	3.5543790934	7.11678913889065E-14	5.01393493634417E-12	1	-5.74374	2.89386e-06	1.52266e-05	-1	NA	NA	NA	0	1.1273	1.91173	0.704331	9.6443	16.0951	30.4994	0	0	0	0.0237941	0	0.0836638	0.0358193	18.7463	1.24779	0	5.00747	ENSMUSG00000054169	7	24777206	24784657	1	protein_coding
CEACAM15	5.3905687581	1.01398779459503E-22	1.77186289054007E-21	1	-2.0045333248	0.0034637606	0.0207101541	0	3.50509	6.78722e-11	6.36252e-10	1	-1.1158607824	3.26397752993223E-07	2.7743809004424E-05	-1	0.493594	1.29841	0.169852	0.161451	0	0.0199883	7.1319	13.2609	9.15604	2.99593	4.09754	4.5633	3.88559	0.0604798	0.653952	9.84961	3.61241	ENSMUSG00000078795	7	16671331	16675705	-1	protein_coding
CEACAM16	0.0101310823	0.9759843078	0.9878307165	0	-0.8995941709	0.020513477	0.0799633358	0	-1.6503	1.27967e-05	6.10449e-05	-1	0.5333835619	0.0174069059	0.1259883226	0	5.36253	8.49104	3.62654	2.42132	2.25224	5.52687	3.02324	1.51457	2.57307	3.0217	4.44714	3.9857	3.81818	3.40014	5.8267	2.37029	3.85383	ENSMUSG00000014686	7	19852097	19861299	-1	protein_coding
CEACAM18	-4.0308770882	2.78872228182695E-09	1.87414831843468E-08	-1	0.2930364555	0.5574343292	0.7352270666	0	-2.60767	0.00243493	0.00725568	0	NA	NA	NA	0	0.258247	0.560196	0.230743	0.245174	0.506787	0.573639	0.0326664	0.0273632	0.116378	0.0234812	0.0256414	0.0353385	0.0281537	0.441867	0.349729	0.0588025	0.219638	ENSMUSG00000030472	7	43634707	43649295	1	protein_coding
CEACAM19	-5.1131003342	3.75460434975657E-55	2.53584436302767E-53	-1	0.2839314061	0.4864349675	0.6816929509	0	-3.16331	1.98658e-08	1.41775e-07	-1	-0.6682260304	0.0143650873	0.1116026933	0	1.43114	1.06788	3.75322	2.86153	2.67075	2.28431	0.124692	0.246455	0.407238	0.0465828	0.123574	0.100096	0.0900843	2.60553	2.08408	0.259462	1.25979	ENSMUSG00000049848	7	19875742	19887965	-1	protein_coding
CEBPA	-4.277533791	1.55225127123899E-57	1.14951443819631E-55	-1	1.2640678074	0.0005130324	0.0044404874	0	-2.69348	3.03376e-14	3.86486e-13	-1	-0.2176371782	0.2444434232	0.5522137384	0	19.4586	14.2485	39.1845	71.018	74.2997	46.4981	4.60376	4.38154	4.40264	2.97863	4.44057	4.36848	3.92923	63.9386	24.2972	4.46265	24.1569	ENSMUSG00000034957	7	35119293	35121928	1	protein_coding
CEBPB	-3.9480347706	4.86760188086689E-144	5.33836851991644E-141	-1	-0.605780429	0.0009621684	0.0074951355	0	-4.86606	4.90579e-54	4.49097e-52	-1	0.2447558981	0.289062857	0.5980551077	0	298.126	259.365	222.611	158.631	169.174	180.315	14.9454	6.28712	10.7362	13.7296	11.5261	15.5235	13.5931	169.373	260.034	10.6562	113.414	ENSMUSG00000056501	2	167688915	167690418	1	protein_coding
CEBPD	-3.7558307697	2.97139456355834E-38	1.0692841905205E-36	-1	1.1538883783	0.000067426	0.0007917802	1	-2.90489	1.72163e-24	4.69286e-23	-1	0.2421296305	0.2964852505	0.604999868	0	3.94983	4.41532	7.0251	9.51039	11.754	15.7287	0.717327	0.865697	0.832353	0.748722	1.23757	1.55962	1.18197	12.331	5.13008	0.805126	4.86205	ENSMUSG00000071637	16	15887286	15891031	1	protein_coding
CEBPE	-6.5943840901	1.09052243011226E-14	1.15315987547821E-13	-1	1.9383433345	4.24594127993777E-06	7.07521502151718E-05	1	-4.09132	2.02169e-11	2.00512e-10	-1	-0.1946814109	0.3960126551	0.6952078913	0	3.64193	4.58922	10.1692	14.7182	24.874	41.6382	0.205651	0.138804	0.783889	0.0589175	0.0857443	0.493024	0.212562	27.0768	6.13345	0.376115	8.44973	ENSMUSG00000052435	14	54710363	54712174	-1	protein_coding
CEBPG	-1.1079914854	8.65081806070621E-10	6.11343942178965E-09	-1	0.3180258945	0.1972388684	0.3905443723	0	-0.24728	0.286773	0.414406	0	-0.5361297718	2.21137388211366E-05	0.0010015028	0	20.0393	14.3948	22.4104	26.6661	24.9213	17.478	15.0926	19.9755	18.9349	12.801	14.54	13.4451	13.5954	23.0218	18.9482	18.001	18.3916	ENSMUSG00000056216	7	35046422	35056573	-1	protein_coding
CECR2	-1.4019132427	0.1122929893	0.1993693984	0	2.3531684977	0.000576674	0.0048789419	0	0.669937	0.238472	0.358291	0	1.2333853753	3.31839978471425E-07	2.80681315123747E-05	1	0.298168	0.320979	0.0650146	2.24861	0.740554	7.95398	0.311894	0.410172	0.832585	1.25322	1.00458	1.9977	1.4185	3.64771	0.228054	0.518217	1.45312	ENSMUSG00000071226	6	120666369	120771190	1	protein_coding
CECR5	1.8499264702	7.97174267861625E-31	2.11517518008308E-29	1	-0.0753470221	0.7510614407	0.8653087304	0	1.37833	1.68884e-09	1.37236e-08	1	0.3375595691	0.009240009	0.0837815841	0	8.03824	10.6935	6.03781	7.12395	7.11154	7.66777	27.1497	25.1394	25.2685	35.947	35.9331	29.9641	33.9481	7.30109	8.25652	25.8525	18.8396	ENSMUSG00000058979	6	120509494	120531319	-1	protein_coding
CELA1	-0.5057888216	0.072796741	0.1392076061	0	-0.5188333865	0.0608063018	0.1755149835	0	-1.66352	1.82757e-05	8.46823e-05	-1	0.4077726529	0.1162728312	0.3827610648	0	3.07281	2.73034	2.61956	1.7484	2.17865	1.81839	1.03435	1.48467	0.717629	1.72642	1.34577	1.98186	1.68468	1.91515	2.80757	1.07888	1.87157	ENSMUSG00000023031	15	100674425	100687920	-1	protein_coding
CELF6	4.2817654244	1.26872195649916E-05	5.52675153775904E-05	1	-1.4860971643	0.0343011916	0.1167727367	0	0.0451008	0.968124	0.980397	0	0.3457154945	0.1525715189	0.444199213	0	0.433045	0.118038	0.0170321	0	0.0151942	0.0562188	0.00452246	0.252021	0.209992	0.188791	0.526513	0.465874	0.393726	0.0238043	0.189372	0.155512	0.190603	ENSMUSG00000032297	9	59577917	59607292	1	protein_coding
CELSR1	2.5446525125	3.52322512137226E-27	7.84752396231378E-26	1	-0.1913692819	0.6148991969	0.7796290399	0	2.00576	2.22927e-08	1.58112e-07	1	0.2651064488	0.0619316952	0.2708711744	0	1.25779	1.79021	0.566321	0.787015	1.05674	1.31167	5.98797	6.15504	5.93257	7.86126	8.95774	6.36657	7.72852	1.05181	1.20477	6.02519	4.00257	ENSMUSG00000016028	15	85898758	86033777	-1	protein_coding
CELSR2	1.878071491	1.2700902688861E-08	7.98783423886288E-08	1	-0.6736474926	0.1875531414	0.3774898486	0	1.02316	0.036805	0.0784604	0	0.0175157207	0.9193223373	0.973303898	0	0.311006	1.14332	0.316166	0.110039	0.16631	0.475832	0.812187	0.789374	0.603484	0.87234	1.17635	1.11992	1.0562	0.250727	0.590164	0.735015	0.658027	ENSMUSG00000068740	3	108390851	108415552	-1	protein_coding
CELSR3	-5.6772430038	1.74140937219318E-114	7.42711097240392E-112	-1	0.028212503	0.9022574307	0.949618373	0	-5.29752	1.2649e-55	1.22288e-53	-1	-0.1845972437	0.5029709003	0.7729571504	0	5.78076	5.60782	2.43506	5.30253	5.18742	4.89302	0.207126	0.0474359	0.0812554	0.0688747	0.15444	0.121643	0.114986	5.12766	4.60788	0.111939	2.49062	ENSMUSG00000023473	9	108826320	108852969	1	protein_coding
CENPB	-1.01389191	1.31480306247203E-07	7.44742482336285E-07	-1	0.1274778827	0.5875053036	0.7581833679	0	-1.05027	4.7e-08	3.19322e-07	-1	0.1297447895	0.1975425597	0.4998821168	0	25.1144	24.1961	35.0075	36.1661	32.394	24.5533	17.0701	16.8907	15.7634	20.6149	18.7944	17.9666	19.1253	31.0378	28.106	16.5747	23.711	ENSMUSG00000068267	2	131175182	131180067	-1	protein_coding
CENPE	0.6891926265	0.0442256067	0.0915806464	0	1.270291099	0.0007330844	0.0060085953	0	1.88035	4.16833e-09	3.22566e-08	1	0.1150564611	0.579944756	0.8188694674	0	1.00737	1.84479	0.866597	1.91015	2.30266	5.22646	5.84309	5.40529	3.16424	7.29474	4.74984	6.23313	6.09257	3.14642	1.23959	4.80421	3.8207	ENSMUSG00000045328	3	135212537	135273611	1	protein_coding
CENPH	0.7310198331	0.0851124099	0.1586198342	0	0.8011614035	0.0792018505	0.2115768298	0	1.98342	3.1656e-08	2.20664e-07	1	-0.2945926534	0.2054875222	0.5087458666	0	1.28519	1.68911	0.770214	1.09251	2.51144	3.35415	6.21796	7.0846	4.99541	6.32677	2.90648	5.40386	4.87904	2.31937	1.24817	6.09932	3.63647	ENSMUSG00000045273	13	100759674	100775899	-1	protein_coding
CENPM	0.9982330221	0.0051775385	0.0138800942	0	0.9155183145	0.0210552565	0.0814785704	0	2.03087	1.92994e-08	1.37875e-07	1	-0.0618137424	0.788169721	0.9221500227	0	0.942835	1.55697	1.24671	1.45636	3.20251	2.80938	7.15538	7.86256	4.18159	8.49349	4.97052	5.3986	6.28754	2.48942	1.24884	6.39984	4.10641	ENSMUSG00000068101	15	82233779	82244747	-1	protein_coding
CENPQ	0.8482927945	0.0002695843	0.0009479079	0	0.0899034521	0.7306536176	0.8525033655	0	1.03756	1.78774e-07	1.13005e-06	1	-0.1189543586	0.4111178279	0.7066983583	0	3.6341	4.64864	4.15063	3.40995	4.50052	5.5719	11.8313	10.362	10.7024	11.9432	9.60407	10.2903	10.6125	4.49412	4.14446	10.9652	7.55408	ENSMUSG00000023919	17	40923051	40935047	-1	protein_coding
CENPV	1.2315267127	8.18639834269348E-06	0.00003681	1	0.1244476535	0.7081740175	0.8402063092	0	0.902584	0.00532658	0.0144964	0	0.3585243859	0.0794903644	0.3107109718	0	2.71038	3.11827	2.44702	2.91772	3.16613	2.2336	5.67916	7.80593	4.91507	10.1713	7.47894	7.66602	8.43875	2.77248	2.75856	6.13339	5.02579	ENSMUSG00000018509	11	62524946	62539261	-1	protein_coding
CEP128	-0.988062273	1.39777605357569E-05	6.04321011636974E-05	0	1.1793691254	1.44381557598333E-05	0.0002075607	1	0.439379	0.0619301	0.120989	0	-0.2268234643	0.1136867069	0.3782614978	0	2.63937	4.48189	4.45751	3.97933	5.82944	7.98881	6.61428	5.73494	4.44912	5.82851	6.43905	4.01456	5.42737	5.93253	3.85959	5.59945	5.20473	ENSMUSG00000061533	12	90998492	91384409	-1	protein_coding
CEP170	-1.0838659498	4.0099521396465E-11	3.21900340635059E-10	-1	-0.0552397955	0.7318271585	0.853197289	0	-1.0836	1.32638e-16	2.05863e-15	-1	-0.0843267817	0.5073175164	0.7757249499	0	39.3193	32.8834	29.7021	42.7217	29.7302	31.3577	22.7554	18.3823	16.0425	17.7236	18.1165	22.0676	19.3026	34.6032	33.9683	19.0601	26.7335	ENSMUSG00000057335	1	176733653	176814067	-1	protein_coding
CEP55	1.0531248324	0.0026022241	0.0074849287	0	0.4642576681	0.2458481788	0.44883294	0	1.70763	2.17592e-06	1.16566e-05	1	-0.1533091965	0.4838450735	0.7610290825	0	1.79735	3.91797	1.44442	2.29676	3.28845	5.31488	12.7746	11.7587	7.61388	13.3743	7.13404	9.15799	9.88878	3.63336	2.38658	10.7157	6.65611	ENSMUSG00000024989	19	38055025	38074425	1	protein_coding
CEP57L1	0.9723651862	0.0003502678	0.0012022381	0	0.2533597323	0.4611081587	0.6604598845	0	1.59716	4.02665e-08	2.76e-07	1	-0.3531294656	0.0395394531	0.2078139697	0	1.77744	2.40395	1.46607	2.43628	2.8466	3.8755	7.46494	7.50682	6.60661	6.80041	5.80594	5.05311	5.88649	3.05279	1.88249	7.19279	4.50364	ENSMUSG00000019813	10	41718840	41809871	-1	protein_coding
CEP63	0.7462495747	9.61759398706576E-08	0.000000552	0	0.2108741242	0.1641278059	0.3460344154	0	1.18734	1.78644e-09	1.44996e-08	1	-0.240340842	0.1182547954	0.3860305652	0	9.61749	10.5692	8.92486	9.99641	10.6593	10.0447	22.6507	32.1693	24.2249	19.7952	20.7209	23.3535	21.2899	10.2335	9.70385	26.3483	16.8939	ENSMUSG00000032534	9	102584598	102626534	-1	protein_coding
CEP68	0.9277911033	0.000000001	0.000000007	0	0.3816269779	0.0406389768	0.1314592694	0	1.15342	2.67987e-11	2.61651e-10	1	0.1218974257	0.2820346518	0.5906405543	0	2.93183	3.11602	3.72299	4.29889	5.04666	4.45998	9.1291	8.93756	8.92631	11.559	9.98515	9.26334	10.2692	4.60184	3.25695	8.99766	6.7814	ENSMUSG00000044066	11	20227037	20249429	-1	protein_coding
CEP97	1.9812271591	1.56579875026576E-27	3.55640148100304E-26	1	-0.6100779876	0.0338757192	0.1157148677	0	1.14447	2.05871e-05	9.45244e-05	1	0.1552708531	0.2405698029	0.5489330797	0	5.34418	5.76942	2.91896	2.24028	2.82753	2.89704	10.2606	10.9537	9.47091	14.0964	12.1261	10.3706	12.1977	2.65495	4.67752	10.2284	7.43964	ENSMUSG00000022604	16	55899888	55934855	-1	protein_coding
CEPT1	-1.2355370176	9.76394307683087E-18	1.27334865799825E-16	-1	-0.0945287722	0.682102457	0.8233263658	0	-1.29605	4.93484e-08	3.34086e-07	-1	-0.0607712224	0.6542425441	0.8594810572	0	47.9851	40.6508	69.2619	58.572	56.4552	56.4467	29.5671	29.6862	34.2483	37.565	32.1423	29.8564	33.1879	57.158	52.6326	31.1672	43.5364	ENSMUSG00000040774	3	106502260	106547802	-1	protein_coding
CERK	-1.4544856583	9.64219654881828E-19	1.33776764286647E-17	-1	0.9654887708	8.28501344470822E-05	0.0009472895	0	-1.06723	5.95275e-06	2.97479e-05	-1	0.5509116357	2.88058266257883E-06	0.0001840906	0	26.8614	24.3964	38.4498	71.7442	61.7573	52.5013	15.5093	17.4442	18.5934	31.6834	26.4219	26.7893	28.2982	62.0009	29.9025	17.1823	34.346	ENSMUSG00000035891	15	86139128	86186141	-1	protein_coding
CERS2	-1.1087835607	2.52747748117272E-17	3.2195981122173E-16	-1	0.0002920161	0.9982636519	0.998889163	0	-1.3097	2.95298e-29	1.02507e-27	-1	0.1631635537	0.0924126355	0.3374058455	0	130.242	131.902	136.656	138.359	131.901	124.938	67.3933	68.7625	64.3815	85.1188	80.8586	72.4711	79.4828	131.733	132.933	66.8458	102.749	ENSMUSG00000015714	3	95314791	95323599	1	protein_coding
CERS4	2.0822672892	8.30517937803288E-17	1.02123110654285E-15	1	-0.7016668852	0.0487107196	0.1500230665	0	0.674216	0.0352687	0.0756296	0	0.581094029	8.99000819018512E-05	0.002977401	0	4.64842	4.08462	3.65651	2.15611	2.02941	3.10975	9.24372	9.75588	7.84114	19.6103	13.5879	13.8314	15.6765	2.43176	4.12985	8.94691	7.79626	ENSMUSG00000008206	8	4493026	4531680	1	protein_coding
CERS6	-1.0624569505	0.0001288802	0.0004813103	-1	0.4742858748	0.0145134394	0.0616692531	0	-0.377332	0.0249069	0.0562185	0	-0.1996089138	0.3376632249	0.643896766	0	20.9695	20.9786	22.9085	26.1622	24.1446	34.3062	18.6363	19.5484	21.2575	10.7593	18.8235	20.7889	16.7906	28.2043	21.6189	19.8141	21.607	ENSMUSG00000027035	2	68861441	69114282	1	protein_coding
CES1D	-3.718449831	5.51021851933619E-05	0.0002176636	-1	0.4665947586	0.4587476606	0.6586144176	0	0.238351	0.793337	0.86537	0	-0.6225490997	0.0052376824	0.0585338152	0	0.25698	0.0785428	0.696302	0.0986504	0.50039	0.414157	1.07734	0.257111	0.0685339	0.177248	0	0.141941	0.106396	0.337732	0.343942	0.467662	0.313933	ENSMUSG00000056973	8	93166068	93197838	-1	protein_coding
CES2C	3.7712939838	1.68495219664571E-11	1.39993268545986E-10	1	-0.6411492306	0.3419899005	0.5523432333	0	2.48542	5.9333e-05	0.000250621	1	0.1819696792	0.4800148224	0.7586239019	0	0.0774742	0.160057	0.186176	0.0163449	0.0627451	0.135152	0.902536	0.58831	1.16572	1.41244	1.16882	0.825228	1.1355	0.071414	0.141236	0.885522	0.558417	ENSMUSG00000061825	8	104847068	104854483	1	protein_coding
CES2G	-3.1361319665	4.56874613882518E-05	0.0001829007	-1	0.4551425201	0.4389506548	0.6418616187	0	-2.42806	0.0210171	0.0485131	0	NA	NA	NA	0	0.0692775	0.339159	0.0927618	0.120423	0.311598	0.330825	0.0657246	0	0.0180628	0.00788783	0.00997266	0.0733587	0.0304064	0.254282	0.167066	0.0279291	0.119921	ENSMUSG00000031877	8	104961718	104969537	1	protein_coding
CETN4	1.5770533396	2.86380097392281E-07	1.56740019558974E-06	1	-0.7559985498	0.006018811	0.0318552611	0	1.15817	2.41861e-09	1.92976e-08	1	-0.3218493211	0.1165003121	0.383175201	0	4.67284	4.98969	4.67487	3.43029	3.28562	2.40981	14.5247	16.3243	13.3247	7.84679	11.9515	15.2354	11.6779	3.04191	4.77913	14.7246	8.55588	ENSMUSG00000045031	3	37307749	37312708	-1	protein_coding
CFAP126	-2.0658531015	7.00665846381593E-07	3.65406514822616E-06	-1	0.162372004	0.7119558893	0.8421215176	0	-2.07875	6.67e-07	3.8881e-06	-1	0.1138440777	0.650530431	0.8577629018	0	6.80553	4.29951	9.74129	11.0132	7.87442	3.25879	1.61332	1.87127	1.87847	2.63674	2.02904	1.77321	2.14633	7.38214	6.94878	1.78769	4.56623	ENSMUSG00000026649	1	171113918	171126967	1	protein_coding
CFAP45	-3.6568605825	2.85671421382422E-20	4.31146691078543E-19	-1	0.3329648568	0.3354751485	0.5458235924	0	-3.29222	1.43183e-20	3.01355e-19	-1	-0.0328683284	0.9048560344	0.9676659977	0	2.78926	3.83105	2.05551	3.8527	4.44	2.45104	0.325159	0.695822	0.279966	0.459821	0.375605	0.336903	0.390776	3.58125	2.89194	0.433649	1.8244	ENSMUSG00000026546	1	172520801	172545870	1	protein_coding
CFAP57	-5.2779792918	3.13805903241085E-07	1.70924102149857E-06	-1	1.3103604023	0.0314908522	0.1097198548	0	-3.51183	0.0124318	0.0305864	0	NA	NA	NA	0	0.039062	0.0623245	0.0216086	0.057794	0.170509	0.18003	0	0	0	0.0059348	0	0	0.00197827	0.136111	0.0409984	0	0.0447719	ENSMUSG00000028730	4	118554551	118620777	-1	protein_coding
CFAP74	2.0238661747	1.79591977013276E-13	1.74448874845751E-12	1	-0.313305626	0.5012682945	0.6934262993	0	1.47883	0.000843503	0.00280296	0	0.1191210345	0.5285979827	0.7874435112	0	0.964388	1.28326	0.305036	0.397954	0.462264	0.613317	1.82322	1.66065	1.58337	2.73874	2.00944	1.92417	2.22412	0.491178	0.850895	1.68908	1.31382	ENSMUSG00000078490	4	155409190	155466823	1	protein_coding
CFB	-4.498100964	1.08893033124032E-30	2.86291717566163E-29	-1	0.3408990405	0.3919986605	0.5995586505	0	-3.48707	2.6152e-17	4.27714e-16	-1	-0.422514012	0.1152538586	0.3809780326	0	78.1009	74.526	208.268	242.714	158.14	114.572	13.4835	14.7784	16.7441	4.21207	9.96243	12.9312	9.03523	171.809	120.298	15.002	79.0361	ENSMUSG00000090231	17	34856374	34862518	-1	protein_coding
CFH	-7.1162470401	9.27358592509092E-142	8.89916489336537E-139	-1	1.5463001697	0.0147000744	0.0623638532	0	-5.17799	1.88718e-09	1.52694e-08	-1	0.3626249667	0.1881712287	0.4878655073	0	3.67441	2.55937	19.1294	37.881	42.137	34.2652	0.283638	0.237874	0.0960093	0.182359	0.351927	0.434484	0.322923	38.0944	8.45439	0.20584	11.7694	ENSMUSG00000026365	1	140084708	140183764	-1	protein_coding
CFP	-4.2574903657	7.56812411677519E-125	4.35753666333623E-122	-1	0.729861202	0.0440135254	0.1394083993	0	-3.72139	8.19603e-22	1.85929e-20	-1	0.2337780571	0.1956976199	0.4976529386	0	92.1624	83.6982	228.207	208.081	237.861	236.845	13.5388	9.0811	11.7709	11.9488	15.9003	16.6642	14.8378	227.596	134.689	11.4636	97.1466	ENSMUSG00000001128	X	20925454	20931555	-1	protein_coding
CFTR	4.7924040643	3.58457301205494E-07	1.93691002588601E-06	1	NA	NA	NA	0	6.29759	6.57584e-08	4.38863e-07	1	-0.4698981689	0.0888125669	0.3297841781	0	0	0	0	0	0.0062985	0.00405006	0.317856	0.327542	0.307678	0.0965204	0.105855	0.292423	0.164933	0.00344952	0	0.317692	0.121519	ENSMUSG00000041301	6	18170687	18322768	1	protein_coding
CGREF1	-0.776052849	0.0085959865	0.0218466304	0	-0.6684085498	0.0253388089	0.0935402804	0	-1.27979	0.000140489	0.000552685	-1	-0.1614616363	0.5085129652	0.7764569563	0	4.29225	3.67933	2.95965	2.30602	2.55075	3.50431	2.54504	1.79382	1.69586	2.02418	2.53163	2.62772	2.39451	2.78703	3.64374	2.01157	2.70921	ENSMUSG00000029161	5	30933143	30945591	-1	protein_coding
CGRRF1	-1.6729300946	6.85761984646724E-16	7.93258878372612E-15	-1	0.2014658996	0.4073618214	0.6130560246	0	-1.76445	3.62636e-14	4.60563e-13	-1	0.2418503668	0.140106925	0.4226556629	0	14.9998	10.8522	17.521	21.005	17.619	14.6589	4.66796	4.28369	7.53865	8.3131	6.21903	6.85198	7.12804	17.761	14.4577	5.49677	11.2109	ENSMUSG00000055128	14	46832134	46854193	1	protein_coding
CH25H	-2.9658426645	5.7775628216794E-10	4.13367658732831E-09	-1	-1.2265582839	0.0059087529	0.0314089964	0	-3.53171	5.83061e-09	4.42677e-08	-1	-0.2465407117	0.3403955848	0.6467330266	0	4.32043	1.50645	1.82758	1.35397	0.745519	0.78533	0.223562	0.125534	0.390296	0.106838	0.174938	0.178769	0.153515	0.961606	2.55149	0.246464	0.978268	ENSMUSG00000050370	19	34473786	34475135	-1	protein_coding
CHAC1	-0.4737494339	0.438349092	0.5777659566	0	-1.0453979772	0.038082912	0.1258680309	0	-2.04103	1.55383e-05	7.29956e-05	-1	0.1594180704	0.5628876287	0.809648646	0	1.5823	1.89887	1.04687	0.314753	0.354208	1.28589	0.45033	0.268885	0.571016	0.301764	0.470678	0.937389	0.569944	0.651617	1.50935	0.430077	0.790246	ENSMUSG00000027313	2	119351229	119354381	1	protein_coding
CHAD	-0.4501170775	0.2159484246	0.3366392424	0	-2.6432712153	2.36712794275227E-11	1.12280378136044E-09	-1	-3.14373	2.61471e-08	1.84438e-07	-1	-0.0580228811	0.8332429416	0.9410434407	0	2.55233	3.97571	7.50499	0.568204	0.516433	0.795417	1.13774	0.359129	0.27739	0.726224	0.533704	0.448495	0.569474	0.626685	4.67768	0.59142	1.61631	ENSMUSG00000039084	11	94565047	94569127	1	protein_coding
CHAF1A	0.5848463861	0.0082409011	0.0210440397	0	0.6345536691	0.0137515906	0.0594186539	0	1.45552	1.22811e-07	7.90799e-07	1	-0.2208697487	0.2489320812	0.5573438753	0	2.12345	3.28838	2.47808	3.26337	4.36985	5.04731	9.67835	10.9337	6.22503	9.34211	6.75535	7.55866	7.88537	4.22684	2.62997	8.94569	5.92197	ENSMUSG00000002835	17	56040416	56068026	1	protein_coding
CHCHD6	-1.083699479	4.02837133435519E-05	0.0001625678	-1	-0.1075974942	0.7467467399	0.8628066648	0	-0.889006	0.0495607	0.100489	0	-0.2232678971	0.3870247946	0.6875437899	0	2.38304	2.52694	4.18209	2.78114	3.03755	2.19296	3.36791	1.24827	1.7602	1.47436	1.78195	1.70855	1.65495	2.67055	3.03069	2.12546	2.37041	ENSMUSG00000030086	6	89383146	89595652	-1	protein_coding
CHD1L	0.7119134494	1.33124803909351E-06	6.66811082826504E-06	0	0.4034827713	0.0154154963	0.0647538701	0	1.10211	8.69143e-10	7.32154e-09	1	-0.015271536	0.9103837277	0.9694518739	0	4.23465	4.80968	4.99414	5.7759	6.6762	6.69156	13.2472	13.4983	10.1228	13.8285	12.9926	12.2071	13.0094	6.38122	4.67949	12.2894	9.08989	ENSMUSG00000028089	3	97560742	97610203	-1	protein_coding
CHD3	1.9439864368	1.20203783309722E-29	3.04221245429253E-28	1	0.2008537747	0.2233490579	0.4232213979	0	2.1042	4.91706e-57	4.9624e-55	1	0.0125332966	0.918623045	0.9730411689	0	32.6815	38.1583	34.2142	37.9024	44.1684	43.8763	167.739	205.004	171.748	191.364	213.063	173.738	192.722	41.9824	35.018	181.497	112.805	ENSMUSG00000018474	11	69343273	69369406	-1	protein_coding
CHD5	-2.1523239857	2.57039908297273E-10	1.90656558067456E-09	-1	-1.9853613288	0.000000022	6.13836878793908E-07	-1	-4.19006	5.80483e-14	7.226e-13	-1	0.0056829808	0.9830486685	0.9943780236	0	1.02486	0.986985	0.467707	0.38119	0.214073	0.380756	0.123907	0.0161613	0.0621416	0.189914	0.0688789	0.0527093	0.103834	0.32534	0.826517	0.0674033	0.330774	ENSMUSG00000005045	4	152338651	152390194	1	protein_coding
CHEK1	0.8016725443	0.0209716156	0.0479068914	0	0.271468975	0.517139367	0.705233539	0	1.58972	6.75148e-05	0.000282299	1	-0.4204485273	0.0657748132	0.2803023963	0	1.7939	2.21359	1.00457	1.31329	2.61358	3.6007	8.5845	4.73937	3.52165	5.77688	4.06222	5.30518	5.04809	2.50919	1.67069	5.61517	3.71079	ENSMUSG00000032113	9	36708482	36727065	-1	protein_coding
CHIA1	-0.0153870795	0.9888297607	0.9939655298	0	-1.44253273	0.035241755	0.1191456375	0	8.40173	2.6239e-16	3.94232e-15	1	-0.6209792947	0.0032329254	0.0423137541	0	0.0660989	0.411997	0.358372	0.0582397	0.0688132	0	551.711	25.9381	236.44	0.0905211	0.060955	0.0140063	0.0551608	0.042351	0.278823	271.363	67.9348	ENSMUSG00000062778	3	106113229	106132120	1	protein_coding
CHIC1	2.0329860837	0.000000002	1.38447217284017E-08	1	-0.2735552331	0.5670740595	0.741966421	0	0.939434	0.0620574	0.121158	0	0.5550870278	0.0205775663	0.1388603466	0	0.0975129	0.0735825	0.0693223	0.0619769	0.0438673	0.0913385	0.21515	0.129425	0.226996	0.381855	0.316667	0.317208	0.338577	0.0657276	0.0801392	0.190524	0.168742	ENSMUSG00000031327	X	103356476	103396092	1	protein_coding
CHIL1	-6.2192774601	2.49817060891343E-12	2.21716251614202E-11	-1	0.4277379882	0.3517890814	0.5621057423	0	-7.37729	9.42537e-55	8.74446e-53	-1	0.3559186539	0.1719916456	0.470021515	0	40.9394	83.2351	25.6039	31.1634	56.217	110.839	0.298969	0.380658	0.28865	0.360198	0.268939	1.76094	0.796692	66.0731	49.9261	0.322759	29.2797	ENSMUSG00000064246	1	134182176	134190181	1	protein_coding
CHIL3	-6.4321108358	2.91297847332298E-22	4.95852233696241E-21	-1	0.7399293839	0.2372989601	0.4387083502	0	-6.92695	1.63167e-20	3.41331e-19	-1	0.9305084712	0.000652609	0.0139021827	0	389.525	94.3991	109.028	207.947	320.507	685.793	1.82212	0.744655	1.53025	2.19471	3.73144	7.31365	4.41327	404.749	197.651	1.36567	152.045	ENSMUSG00000040809	3	106147554	106167564	-1	protein_coding
CHIL4	-4.7823689059	0.0002134058	0.000763464	-1	-0.1442764172	0.8350864142	0.9125141675	0	-3.55975	0.0122486	0.03024	0	NA	NA	NA	0	1.42928	0.292384	0.648547	1.42272	2.09217	5.00192	0	0	0	0.00512783	0.0223936	0.0386012	0.0220409	2.83894	0.79007	0	0.912762	ENSMUSG00000063779	3	106201490	106219507	-1	protein_coding
CHIL5	-1.0984985024	0.0065343221	0.0171286105	0	2.5324314271	7.6814324614837E-09	0.000000234	1	1.63147	0.000232019	0.000871548	1	0.0172341549	0.9441484597	0.9815189689	0	0.493719	0.540036	0.798181	2.38945	3.87282	7.02029	2.2631	2.83459	2.59199	3.37187	2.60859	2.01049	2.66365	4.42752	0.610645	2.56323	2.56626	ENSMUSG00000043873	3	106016919	106032814	-1	protein_coding
CHIT1	-3.3630558035	2.61406561282046E-09	1.76346060717247E-08	-1	-0.6906363655	0.1755841906	0.3620720994	0	-3.53085	3.3142e-06	1.72627e-05	-1	NA	NA	NA	0	1.07044	1.92898	0.3532	0.493076	0.639754	0.741559	0.0624496	0.139908	0.118809	0.149423	0.0455066	0.0299924	0.074974	0.624796	1.11754	0.107056	0.481091	ENSMUSG00000026450	1	134111242	134151540	1	protein_coding
CHL1	0.0564781902	0.9283808131	0.9603206156	0	-1.6251521964	0.0021188738	0.0140401032	0	-2.87073	1e-09	8e-09	-1	0.5073975893	0.0661041027	0.2810715731	0	0.594171	1.16476	0.438671	0.0482966	0.124127	0.238942	0.192487	0.0640939	0.0989675	0.267043	0.248542	0.115544	0.210376	0.137122	0.732534	0.118516	0.299637	ENSMUSG00000030077	6	103510586	103750211	1	protein_coding
CHML	-1.2021882994	1.84989824008103E-15	2.07424568487372E-14	-1	0.3520620686	0.1708344318	0.3559917591	0	-0.611848	0.0385892	0.0815581	0	-0.2291366498	0.1855762322	0.4848043434	0	1.50689	1.73941	2.65131	3.05774	3.35595	2.57342	2.00943	1.42695	2.248	1.76152	1.56462	1.35949	1.56188	2.9957	1.96587	1.89479	2.10456	ENSMUSG00000078185	1	175682237	175692901	-1	protein_coding
CHMP2B	-0.9945465523	2.36409817795558E-11	1.93901514018857E-10	0	-0.2503560625	0.1343039304	0.3031766071	0	-1.06908	3.05707e-11	2.97357e-10	-1	-0.1992645957	0.1112929266	0.3739745761	0	29.973	27.897	27.4589	27.0195	22.7569	21.9784	16.0145	15.5379	18.1582	14.8993	15.3568	14.6452	14.9671	23.9183	28.443	16.5702	20.9746	ENSMUSG00000004843	16	65539133	65562697	-1	protein_coding
CHMP4B	-0.6824755178	2.15594221842589E-06	1.05555920987599E-05	0	-0.6695186866	4.33871849496154E-05	0.0005405908	0	-1.20563	1.50378e-18	2.69833e-17	-1	-0.1807508499	0.0546065537	0.2509283847	0	290.479	315.92	265.517	188.222	188.002	160.278	133.59	148.823	144.556	147.57	139.569	131.804	139.648	178.834	290.639	142.323	187.861	ENSMUSG00000038467	2	154651705	154694785	1	protein_coding
CHMP4C	1.6737441006	4.69492009084025E-06	2.18706926804494E-05	1	-0.3930426029	0.40002002	0.6074636376	0	1.40317	0.00555077	0.0150118	0	-0.1522203956	0.5575175259	0.805827183	0	0.128185	0.208002	0.135163	0.174473	0.0788624	0.0992651	0.6926	0.250359	0.400993	0.372559	0.44816	0.463485	0.428068	0.117533	0.157117	0.447984	0.287676	ENSMUSG00000027536	3	10366907	10428856	1	protein_coding
CHODL	-6.2192818421	1.91657544156249E-07	1.06671457212725E-06	-1	2.6608360354	0.000111649	0.0012296149	0				0	NA	NA	NA	0	0	0	0.0175737	0.0561902	0.407752	0.39344	0	0	0	0	0	0	0	0.285794	0.0058579	0	0.072913	ENSMUSG00000022860	16	78930948	78951733	1	protein_coding
CHORDC1	0.807496117	1.45601698237395E-05	6.27616079375902E-05	0	-0.0674404664	0.7869934499	0.8853560808	0	1.55399	2.03445e-13	2.41623e-12	1	-0.8260882668	1.34003435218951E-16	7.22571648344687E-14	0	18.1849	12.8488	18.9636	14.7931	16.706	21.3662	62.2076	66.4006	62.7433	41.0395	48.9336	37.0453	42.3395	17.6218	16.6658	63.7838	35.1027	ENSMUSG00000001774	9	18292125	18317442	1	protein_coding
CHP2	-5.4990941847	5.3317134305809E-33	1.58240582499625E-31	-1	0.3734610282	0.590467678	0.7607834407	0	-5.44936	2.09338e-08	1.49e-07	-1	NA	NA	NA	0	0.865557	0.37354	7.87151	5.32021	5.90534	2.75496	0.0684274	0.0383726	0.0325621	0.179972	0.071446	0.0985408	0.116653	4.66017	3.03687	0.046454	1.96504	ENSMUSG00000030865	7	122219496	122222824	1	protein_coding
CHPF	2.1378252783	4.23239768782995E-20	6.34611661122472E-19	1	-0.4798877733	0.1452590438	0.3188329549	0	1.47896	1.95873e-07	1.23211e-06	1	0.1094896906	0.4327451891	0.7221494461	0	3.07791	3.2261	1.58324	1.32079	1.88708	2.38577	9.08414	9.08606	9.30796	11.0437	10.4737	8.52874	10.0154	1.86455	2.62908	9.15939	5.9171	ENSMUSG00000032997	1	75474569	75479307	-1	protein_coding
CHRDL1	-5.6130844941	4.63281443986282E-06	2.16076041645364E-05	-1	0.9144680494	0.1535479479	0.3311715968	0	-3.43588	0.0149363	0.0359699	0	NA	NA	NA	0	0.0329068	0.0394276	0.0825796	0.048978	0.0891312	0.213601	0	0	0	0	0	0	0	0.117237	0.051638	0	0.0422187	ENSMUSG00000031283	X	143285674	143394262	-1	protein_coding
CHRDL2	-4.7027185092	0.0002749299	0.0009650833	-1	1.0350908168	0.1382932467	0.3087944269	0				0	NA	NA	NA	0	0.0463725	0	0.031563	0.0611001	0.164149	0.142492	0	0	0	0	0	0.0123439	0.00411463	0.12258	0.0259785	0	0.0381684	ENSMUSG00000030732	7	100006172	100034728	1	protein_coding
CHRM3	-1.8741551119	2.8239475156898E-06	1.35779405498647E-05	-1	-1.3780173837	0.004499259	0.0254259216	0	-2.62667	4.9471e-05	0.000212214	-1	-0.3530566777	0.1992169254	0.5011646081	0	1.59791	4.50944	0.988825	0.413243	0.715952	1.02901	0.385732	0.0921622	0.645787	0.276509	0.200385	0.250957	0.242617	0.719402	2.36539	0.37456	0.925493	ENSMUSG00000046159	13	9875486	10360844	-1	protein_coding
CHRNA5	-2.8431120433	0.0001670233	0.0006102022	-1	0.1215091596	0.8536286584	0.9235959634	0	-4.25117	0.00185056	0.00566365	0	NA	NA	NA	0	0.0614145	0.0306439	0.398362	0.264495	0.268903	0.128654	0	0	0	0.0269272	0.0146998	0.0542073	0.0319448	0.220684	0.163473	0	0.104026	ENSMUSG00000035594	9	54980880	55007779	1	protein_coding
CHRNA9	-1.095119909	0.2395286551	0.3656272837	0	-3.3777053699	4.384724913789E-09	1.38425837764314E-07	-1	-5.94557	8.7335e-09	6.5e-08	-1	NA	NA	NA	0	4.06772	5.7771	0.87016	0.256631	0.164125	0.185475	0	0.0751267	0	0.447237	0.0342695	0.0793663	0.186958	0.202077	3.57166	0.0250422	0.996434	ENSMUSG00000029205	5	65934921	65977326	1	protein_coding
CHRNB1	1.6159515494	1.97780370052734E-06	9.71854000999468E-06	1	-0.1951949264	0.6305527674	0.7895506196	0	1.08904	0.00234704	0.00701299	0	0.2313319471	0.2948125244	0.6033689777	0	1.22046	0.833236	0.866047	0.486352	0.923361	0.89484	2.80505	2.59975	1.67819	2.72613	3.19247	3.77539	3.23133	0.768184	0.973248	2.361	1.83344	ENSMUSG00000041189	11	69784036	69795943	-1	protein_coding
CHST1	-3.5479121013	1.4656386839713E-35	4.8638507969082E-34	-1	1.8283764684	6.58616485256205E-06	0.0001049133	1	-0.52065	0.365162	0.499691	0	-0.6080103505	0.025848151	0.1595127593	0	1.33556	0.784102	2.84842	8.54753	6.51556	5.12049	0.73912	0.940646	2.47125	0.506753	0.728746	0.880969	0.705489	6.72786	1.65603	1.38367	2.61826	ENSMUSG00000027221	2	92599707	92615250	1	protein_coding
CHST10	3.6582982831	2.27594399798608E-64	2.1749902994862E-62	1	-0.9721688078	0.0177353146	0.0718372084	0	2.35959	2.24605e-10	2e-09	1	0.1644847929	0.201847288	0.5041069553	0	1.96052	2.20693	0.703494	0.694999	0.937983	0.818781	10.6069	10.9346	10.3829	14.8023	12.7563	10.7524	12.7703	0.817254	1.62365	10.6415	6.46318	ENSMUSG00000026080	1	38863867	38898161	-1	protein_coding
CHST11	0.2189721514	0.3856449664	0.525936695	0	-1.1793411802	4.13528024730754E-05	0.000518615	-1	-0.996043	0.000214114	0.00081132	0	-0.0325552295	0.8599989244	0.9504462082	0	21.9495	27.3817	15.4657	6.58041	9.41385	11.6291	11.5442	11.5852	16.5863	10.8889	15.5038	13.9834	13.4587	9.20779	21.599	13.2386	14.376	ENSMUSG00000034612	10	82985498	83195900	1	protein_coding
CHST12	-1.6156477712	1.89040452033621E-25	3.85974348473966E-24	-1	-0.1703324882	0.3370097027	0.5475162177	0	-1.5401	1.36841e-18	2.46827e-17	-1	-0.2640969289	0.0377479625	0.2018343821	0	49.8141	68.8017	55.6345	50.0625	53.7136	45.7261	20.7551	25.6909	23.386	21.1498	21.5954	17.9093	20.2182	49.8341	58.0834	23.2773	37.8533	ENSMUSG00000036599	5	140505550	140525724	1	protein_coding
CHST13	-5.4080614962	6.43341949372204E-17	7.9874978091597E-16	-1	0.6998670788	0.2168302756	0.4158445328	0	-3.02726	0.000228303	0.000858794	-1	NA	NA	NA	0	0.187842	0.744867	1.76334	0.734064	1.75225	2.44541	0.118801	0.0664919	0.141216	0.0284335	0.0155224	0.0713381	0.0384313	1.64391	0.898683	0.108836	0.672465	ENSMUSG00000056643	6	90308349	90325185	-1	protein_coding
CHST14	-1.3787887783	6.3678555397168E-06	2.91335083303968E-05	-1	0.2512612383	0.4545292446	0.6550673291	0	-0.695594	0.0418204	0.087308	0	-0.3595592751	0.1078230859	0.3672497724	0	4.43382	4.75135	8.02307	8.91387	7.50725	4.29364	2.71594	5.12909	4.97446	2.65931	3.92119	3.22662	3.26904	6.90492	5.73608	4.27316	5.0458	ENSMUSG00000074916	2	118926496	118928585	1	protein_coding
CHST2	2.6188075936	7.13688724097007E-25	1.41332459197577E-23	1	-0.4524295018	0.2911275637	0.4998352851	0	1.79511	3.96432e-06	2.03821e-05	1	0.2566367641	0.0633445546	0.2740060892	0	0.394294	0.784226	0.24422	0.258886	0.272285	0.480093	2.12229	2.23527	1.78687	2.64352	2.40356	2.76317	2.60342	0.337088	0.474247	2.04814	1.36572	ENSMUSG00000033350	9	95399292	95406722	-1	protein_coding
CHST3	1.9400866265	4.86076028468779E-06	2.26066579395485E-05	1	1.7339684227	0.0003032494	0.00287255	0	3.05564	1.13646e-18	2.06792e-17	1	0.7940752512	3.63512674660249E-08	4.26694639541673E-06	0	0.778078	0.896927	0.329396	1.95248	1.15439	5.14127	5.92058	7.21238	7.87975	13.4289	12.0908	14.5722	13.364	2.74938	0.668134	7.00424	5.94643	ENSMUSG00000057337	10	60181532	60219260	-1	protein_coding
CHST7	1.9236735229	3.21131584278235E-08	1.92553541200522E-07	1	0.7028541544	0.1939758955	0.3864795265	0	2.39898	5.87747e-05	0.000248567	1	0.1899126821	0.4459271896	0.7316224833	0	0.0685389	0.471619	0.795849	0.662301	0.807783	0.931437	2.2758	2.94974	4.03381	2.17213	4.94859	4.47271	3.86448	0.800507	0.445336	3.08645	2.04919	ENSMUSG00000037347	X	20059560	20097521	1	protein_coding
[truncated: 4,839 more rows]

## Sheet: Sup Tab 2 Enriched Migrated
Supplemental Table 2. Enriched gene sets for Joint vs Joint node migrated cells
[truncated: 450 more rows]

## Sheet: Sup Tab 3 Enriched NonMigrated
Supplemental Table 3. Enriched gene sets for Joint vs Joint node for the non-migrated cells
[truncated: 6,824 more rows]

## Sheet: Sup Tab 4 Signature Genes
Supplemental Table 4: Signature genes for joint specific migrated and non-migrated populations.
[truncated: 218 more rows]

[truncated: 3 more sheets: Sup Tab 5 Enriched NonMig Joint, Sup Tab 6 Enriched Mig Joint, Sup Tab 7 Antibodies]
